# Supplementary material for: Metabolic Profiles in Ovine Carotid Arteries with Developmental Maturation and Long-Term Hypoxia
Source: PLoS One. 2015 Jun 25;10(6):e0130739. doi: 10.1371/journal.pone.0130739 (PMC4482414; doi:10.1371/journal.pone.0130739)
Supplement: S1 File — Standards used for Quality Control (Table B). Heat map of statistically significant biochemicals profiled in this study (Table C). (XLSX) [file pone.0130739.s001.xlsx]

## Sheet: Table A
Type	Description	Purpose
MTRX	Large pool of human plasma maintained by Metabolon that has been characterized extensively.	To assure that all aspects of the mass spectroscopic process are operating within specifications.
CMTRX	Pool created by taking a small aliquot from every customer sample.	To assess the effect of a non-plasma matrix on the mass spectroscopic process and distinguish biological variability from process variability.
PRCS	Aliquot of ultra-pure water	Process Blank used to assess the contribution to compound signals from the process.
SOLV	Aliquot of solvents used in extraction.	Solvent Blank used to segregate contamination sources in the extraction.

## Sheet: Table B
Type	Description	Purpose
RS	Recovery Standard	To assess variability and verify performance of extraction and instrumentation.
DS	Derivatization Standard	To assess variability of derivatization for GC-MS samples.
IS	Internal Standard	To assess variability and performance of instrument.

## Sheet: Table C
	Table C: Heat map of statistically significant biochemicals profiled in this study. Red and green shaded cells indicate p≤0.05 (red indicates that the mean values are significantly higher for that comparison; green values significantly lower). Light red and light green shaded cells indicate 0.05<p<0.10 (light red indicates that the mean values trend higher for that comparison; light green values …										Fold of Change													Statistical Values
										X	Two-Way ANOVA Main Effects			ANOVA Contrasts									X	Two-Way ANOVA Main Effects						ANOVA Contrasts																		X	Mean Values
											Developmental Stage Main Effect	Hypoxia Main Effect	Developmental Stage : Hypoxia Interaction	Term:H	NB:H	Adult:H	NB:N	Adult:N	Adult:N	NB:H	Adult:H	Adult:H		Developmental Stage Main Effect		Hypoxia Main Effect		Developmental Stage : Hypoxia Interaction		Term:H		NB:H		Adult:H		NB:N		Adult:N		Adult:N		NB:H		Adult:H		Adult:H			Term:N
																														Term:N		NB:N		Adult:N		Term:N		Term:N		NB:N		Term:H		Term:H		NB:H
	Pathway Sort Order	Super Pathway	Sub Pathway	Biochemical Name	Platform	Comp ID	KEGG	HMDB	PUBCHEM	X				Term:N	NB:N	Adult:N	Term:N	Term:N	NB:N	Term:H	Term:H	NB:H	X	p-value	q-value	p-value	q-value	p-value	q-value	p-value	q-value	p-value	q-value	p-value	q-value	p-value	q-value	p-value	q-value	p-value	q-value	p-value	q-value	p-value	q-value	p-value	q-value	X
	1	Amino Acid	Glycine, Serine and Threonine Metabolism	glycine	GC/MS	11777	C00037	HMDB00123	750					1.01	2.6	1.2	0.74	1.64	2.23	1.89	1.95	1.03		0.0408	0.005	0.0105	0.0128	0.7198	0.3877	0.1925	0.7474	0.0333	0.048	0.2706	0.364	0.4223	0.5383	0.0616	0.0632	0.2732	0.1981	0.099	0.1369	0.0942	0.0995	0.9797	0.5089		1.2449
	4			sarcosine (N-Methylglycine)	GC/MS	1516	C00213	HMDB00271	1088					1.23	2.76	1.13	0.54	1.06	1.96	1.22	0.98	0.8		0.947	0.0857	0.0783	0.0479	0.6689	0.3759	0.3265	0.8429	0.0961	0.1095	0.6688	0.5186	0.728	0.7077	0.6298	0.4179	0.4081	0.28	0.721	0.4394	0.9395	0.6479	0.6652	0.3993		0.9456
	9			serine	GC/MS	1648	C00065	HMDB00187	5951					0.95	1.66	1.36	0.86	1.42	1.65	1.51	2.03	1.35		0.0083	0.0012	0.0645	0.0414	0.783	0.4061	0.43	0.8853	0.1026	0.1151	0.4154	0.4246	0.4375	0.541	0.0262	0.0303	0.1356	0.1092	0.1053	0.1369	0.0246	0.0338	0.5031	0.3325		1.0902
	14			threonine	GC/MS	1284	C00188	HMDB00167	6288					1.07	1.7	1.13	1.14	2.19	1.93	1.8	2.3	1.27		0.0001	2.6512e-05	0.0931	0.0538	0.4097	0.2924	0.2307	0.7854	0.0767	0.0939	0.9565	0.6306	0.1033	0.1993	0.0003	0.0007	0.0249	0.0273	0.0288	0.0586	0.0094	0.0158	0.6502	0.3958		0.8122
	24		Alanine and Aspartate Metabolism	alanine	GC/MS	1126	C00041	HMDB00161	5950					1.16	1.56	1.53	1.3	1.89	1.46	1.74	2.49	1.43		0.0003	5.441e-05	0.0132	0.0137	0.937	0.4468	0.14	0.6763	0.0883	0.1021	0.2237	0.3312	0.0645	0.1448	0.0022	0.004	0.1787	0.1384	0.0382	0.0696	0.0046	0.0089	0.3962	0.2868		0.7504
	25			N-acetylalanine	LC/MS neg	1585	C02847	HMDB00766	88064					1	0.77	1.44	1.6	1	0.62	1.23	1.44	1.17		0.0097	0.0014	0.79	0.2684	0.0666	0.1156	1	1	0.1509	0.1573	0.0607	0.2	0.0045	0.0183	1	0.565	0.0045	0.0078	0.1319	0.1537	0.0607	0.0704	0.6978	0.4095		0.7389
	27			aspartate	GC/MS	15996	C00049	HMDB00191	5960					0.57	2.29	1.76	0.66	2.59	3.91	2.65	7.99	3.02		8.5616e-06	2.7903e-06	0.0748	0.0469	0.8835	0.4301	0.5055	0.9078	0.2658	0.246	0.1794	0.3148	0.2154	0.3584	0.0009	0.0021	0.026	0.0276	0.0939	0.134	0.0001	0.0004	0.0147	0.0299		1.139
	29			asparagine	GC/MS	512	C00152	HMDB00168	6267					1.52	0.92	0.96	1.55	2.34	1.51	0.94	1.47	1.56		0.157	0.0164	0.4912	0.1983	0.3055	0.2614	0.1153	0.6272	0.579	0.4122	0.8783	0.6034	0.1168	0.2234	0.0414	0.0457	0.6176	0.4044	0.5745	0.3804	0.519	0.4179	0.2307	0.2072		0.7497
	36		Glutamate Metabolism	glutamate	GC/MS	57	C00025	HMDB00148	611					1.28	3.3	1.3	0.81	2.04	2.53	2.08	2.08	1		0.0035	0.0006	0.005	0.0088	0.5616	0.3457	0.1068	0.6272	0.0163	0.0291	0.3345	0.3913	0.3215	0.4569	0.0063	0.0097	0.0684	0.0635	0.0703	0.1118	0.0332	0.042	0.732	0.4192		0.9145
	37			glutamine	LC/MS pos	53	C00064	HMDB00641	5961					1.12	1.55	1.11	1.49	4.18	2.81	2.06	4.13	2.01		3.48e-10	3.6088e-10	0.0885	0.0515	0.5539	0.3446	0.2082	0.7474	0.1152	0.1263	0.8943	0.6092	0.0098	0.0321	3.3033e-08	3.675e-07	0.0002	0.0006	0.0041	0.0178	1.46e-06	1.1008e-05	0.0138	0.0285		0.6123
	41			gamma-aminobutyrate (GABA)	GC/MS	1416	C00334	HMDB00112	119					0.56	5.6	1.8	0.25	0.86	3.49	2.47	2.77	1.12		0.0832	0.0095	0.0119	0.0134	0.2826	0.253	0.6774	1	0.01	0.0201	0.1579	0.2953	0.4746	0.5671	0.2957	0.2251	0.0822	0.0727	0.127	0.1532	0.0439	0.0539	0.605	0.3788		1.2822
	46			glutamate, gamma-methyl ester	LC/MS pos	33487			68662					2.02	4.15	1.18	1.17	1.58	1.35	2.4	0.92	0.38		0.0151	0.002	7.2546e-05	0.0005	0.032	0.0684	0.0175	0.4026	5.1853e-05	0.0002	0.5251	0.4755	0.2659	0.4037	0.0786	0.0784	0.5031	0.3371	0.0029	0.0168	0.9759	0.6479	0.0027	0.01		0.7207
	50		Histidine Metabolism	histidine	LC/MS neg	59	C00135	HMDB00177	6274					1.26	1.26	0.82	2.18	2.63	1.21	2.19	1.72	0.79		9.0185e-05	2.1888e-05	0.3737	0.1598	0.1599	0.191	0.0882	0.6272	0.4317	0.3418	0.3319	0.3911	0.0007	0.0038	0.0002	0.0006	0.6998	0.4521	0.0098	0.0314	0.194	0.1787	0.1727	0.1718		0.6145
	57			trans-urocanate	LC/MS pos	607	C00785	HMDB00301	736715					1.23	0.82	1.07	1.23	1.09	0.89	0.83	0.95	1.15		0.9078	0.0825	0.9926	0.3184	0.7923	0.4061	0.6312	0.9936	0.631	0.4333	0.9869	0.6306	0.6134	0.6462	0.6093	0.408	0.9953	0.5628	0.6489	0.412	0.962	0.6479	0.6152	0.3798		0.6553
	67			1-methylimidazoleacetate	LC/MS pos	32350	C05828	HMDB02820	75810					1.52	2.7	2.37	1.63	2.15	1.32	2.9	3.35	1.16		4.7066e-07	2.0649e-07	7.7338e-07	1.5632e-05	0.1334	0.1734	0.0991	0.6272	7.5679e-05	0.0003	0.0003	0.0295	0.0512	0.1202	0.0023	0.0042	0.2237	0.1688	2.7348e-05	0.0003	1.9072e-06	1.3181e-05	0.4181	0.2944		0.4635
	69		Lysine Metabolism	lysine	LC/MS pos	1301	C00047	HMDB00182	5962					1.14	1.06	0.95	1.67	1.28	0.76	1.55	1.06	0.69		0.0021	0.0003	0.5576	0.2169	0.62	0.3625	0.3888	0.8706	0.5523	0.397	0.6578	0.5186	0.0087	0.0294	0.1451	0.1272	0.2115	0.1612	0.0172	0.0425	0.8677	0.6186	0.0256	0.0445		0.8838
	75			2-aminoadipate	LC/MS pos	6146	C00956	HMDB00510	469					1.26	3.36	1.14	1.29	3.7	2.86	3.44	3.35	0.97		2.4946e-05	7.3297e-06	0.0017	0.0039	0.346	0.27	0.2335	0.7854	0.0032	0.009	0.1494	0.2922	0.092	0.1826	0.0014	0.0029	0.0948	0.0818	0.0007	0.0056	0.0006	0.0017	0.9639	0.5089		0.6647
	93		Phenylalanine and Tyrosine Metabolism	phenylalanine	LC/MS pos	64	C00079	HMDB00159	6140					1.22	1.19	0.79	1.54	3.26	2.12	1.5	2.11	1.4		6.272e-05	1.6077e-05	0.538	0.2132	0.2559	0.2434	0.1973	0.7474	0.4655	0.3571	0.3371	0.3915	0.025	0.067	3.5031e-05	0.0001	0.0261	0.0276	0.0873	0.1272	0.0236	0.0329	0.5529	0.3566		0.7004
	104			phenylacetylglycine	LC/MS neg	33945	C05598	HMDB00821	68144					0.37	1.35	1.07	0.26	0.64	2.43	0.95	1.82	1.92		0.0649	0.0076	0.6276	0.2288	0.3609	0.2726	0.3759	0.8706	0.4283	0.3415	0.3518	0.3958	0.0867	0.179	0.9073	0.549	0.1091	0.0914	0.9529	0.5406	0.0929	0.0988	0.0825	0.1023		1.7282
	106			tyrosine	LC/MS pos	1299	C00082	HMDB00158	6057					1.2	1.56	1.07	1.42	2.64	1.85	1.85	2.36	1.27		3.2158e-05	8.947e-06	0.0515	0.0356	0.5034	0.3218	0.1489	0.6809	0.0805	0.0977	0.8343	0.5814	0.0379	0.0911	0.0001	0.0004	0.042	0.0417	0.0179	0.0429	0.0048	0.0091	0.6078	0.3788		0.7048
	122			p-cresol sulfate	LC/MS neg	36103	C01468	HMDB11635	4615423					0.65	0.85	0.7	1.09	3.23	2.97	1.41	3.48	2.47		5.6197e-05	1.4737e-05	0.4239	0.1776	0.9563	0.4504	0.4842	0.9064	0.7003	0.4587	0.7617	0.5539	0.3849	0.4967	0.0023	0.0042	0.0228	0.0253	0.2383	0.2184	0.0007	0.0019	0.0187	0.0357		0.6794
	140			3,4-dihydroxyphenethyleneglycol	GC/MS	1555	C05576	HMDB00318	91528					1.03	2.07	2.47	0.78	7.81	10.01	1.57	18.76	11.93		0	2e-15	0.0084	0.0119	0.2722	0.2508	0.772	1	0.052	0.0699	0.0164	0.11	0.4515	0.5483	6.9013e-09	9.0738e-08	5.8381e-10	5.6073e-09	0.3483	0.2892	6.157e-12	3.4043e-10	1.1793e-10	1.5363e-08		0.3072
	176		Tryptophan Metabolism	tryptophan	LC/MS pos	54	C00078	HMDB00929	6305					1.12	1.13	0.76	1.41	1.81	1.28	1.42	1.22	0.86		0.0185	0.0024	0.7802	0.2668	0.3116	0.2614	0.4218	0.8853	0.4414	0.3457	0.2767	0.3661	0.0987	0.1922	0.0061	0.0095	0.2368	0.1768	0.1054	0.1369	0.3349	0.2863	0.5007	0.3325		0.9082
	214			C-glycosyltryptophan*	LC/MS neg	32675								0.93	1.67	1.21	0.77	2.07	2.69	1.38	2.7	1.95		2.537e-07	1.1576e-07	0.0316	0.0248	0.1766	0.2034	0.88	1	0.0159	0.0287	0.1438	0.2922	0.3264	0.4569	0.0014	0.0029	6.8402e-05	0.0002	0.1019	0.1369	8.5394e-06	4.7213e-05	0.0015	0.0069		0.6425
	217		Leucine, Isoleucine and Valine Metabolism	leucine	LC/MS pos	60	C00123	HMDB00687	6106					1.17	1.29	0.94	1.45	3.13	2.17	1.59	2.51	1.57		7.4855e-06	2.475e-06	0.3336	0.1442	0.3349	0.27	0.1925	0.7474	0.3156	0.2741	0.5219	0.4755	0.0253	0.067	1.2137e-05	5.1627e-05	0.0116	0.0153	0.0508	0.0868	0.0047	0.009	0.3335	0.2643		0.7517
	225			isovalerylcarnitine	LC/MS pos	34407		HMDB00688	6426851					1.03	7.96	1.23	0.93	2.49	2.68	7.17	2.96	0.41		0.0111	0.0016	0.0224	0.0199	0.185	0.2069	0.9225	1	0.0089	0.0189	0.2128	0.3312	0.8702	0.7844	0.1052	0.0979	0.0758	0.0687	0.0172	0.0425	0.0072	0.0126	0.7337	0.4192		0.5498
	229			beta-hydroxyisovaleroylcarnitine	LC/MS pos	35433								1.15	2.43	2.02	1.04	2.66	2.55	2.2	4.68	2.13		2.5264e-05	7.3297e-06	0.0079	0.0116	0.2335	0.2322	0.8434	1	0.0197	0.0334	0.0328	0.1593	0.8	0.747	0.0108	0.0152	0.0203	0.0234	0.0172	0.0425	3.0356e-05	0.0001	0.0338	0.055		0.4655
	246			isoleucine	LC/MS pos	1125	C00407	HMDB00172	6306					1.4	1.41	1.31	1.85	2.72	1.47	1.87	2.55	1.36		6.9032e-07	2.9165e-07	0.0147	0.0148	0.6146	0.3625	0.0322	0.4244	0.1774	0.1774	0.4156	0.4246	0.0009	0.0046	8.9144e-06	4.1589e-05	0.1473	0.1179	0.0091	0.03	0.0007	0.0019	0.3595	0.2684		0.5345
	250			2-methylbutyrylcarnitine (C5)	LC/MS pos	35431		HMDB00378	6426901					0.91	2.48	0.86	0.87	1.64	1.89	2.36	1.55	0.65		0.078	0.0089	0.2156	0.1012	0.0948	0.1389	0.7237	1	0.0149	0.0284	0.9964	0.6306	0.5848	0.6322	0.1492	0.1292	0.0498	0.0478	0.0239	0.051	0.0758	0.0849	0.6041	0.3788		0.7324
	258			valine	LC/MS pos	1649	C00183	HMDB00883	6287					1.3	1.29	1.03	1.42	2.65	1.87	1.41	2.11	1.49		4.6408e-05	1.2311e-05	0.21	0.0994	0.2641	0.2478	0.1069	0.6272	0.2589	0.2457	0.5603	0.4785	0.0366	0.0911	2.9064e-05	0.0001	0.0153	0.0186	0.1052	0.1369	0.0184	0.0277	0.4293	0.2991		0.7059
	262			isobutyrylcarnitine	LC/MS pos	33441		HMDB00736	168379					1.32	3.82	1	0.94	2.16	2.29	2.72	1.63	0.6		0.0614	0.0073	0.0228	0.02	0.2573	0.2434	0.5321	0.9204	0.0092	0.0192	0.4669	0.4568	0.8738	0.7844	0.1014	0.0958	0.0736	0.0676	0.059	0.0995	0.0825	0.0906	0.8719	0.4778		0.4819
	268		Methionine, Cysteine, SAM and Taurine Metabolism	methionine	LC/MS pos	1302	C00073	HMDB00696	6137					1.14	1.29	1.18	1.61	3.26	2.03	1.83	3.38	1.85		4.1242e-09	3.0321e-09	0.1044	0.0582	0.8998	0.4344	0.3329	0.8429	0.2103	0.2048	0.5369	0.4755	0.0082	0.0284	7.6015e-07	4.8823e-06	0.0042	0.0076	0.0038	0.0174	2.4683e-06	1.5747e-05	0.0219	0.0401		0.5999
	276			S-adenosylhomocysteine (SAH)	LC/MS neg	15948	C00021	HMDB00939	439155					1.17	1.05	1.33	2.32	4.79	2.07	2.07	5.46	2.64		3.7432e-10	3.7129e-10	0.0668	0.0426	0.9289	0.4466	0.4321	0.8853	0.2626	0.246	0.1907	0.3152	0.0208	0.0595	6.065e-07	4.3859e-06	0.0012	0.0025	0.0089	0.0299	1.0241e-07	9.992e-07	0.0007	0.0036		0.3735
	283			2-aminobutyrate	GC/MS	1577	C02261	HMDB00650	439691					1.56	1.54	1.72	0.23	0.86	3.71	0.23	0.95	4.15		0.0095	0.0014	0.1011	0.0572	0.7461	0.391	0.4105	0.8853	0.6156	0.4299	0.1249	0.2798	0.0958	0.1884	0.8736	0.5308	0.1302	0.1072	0.0488	0.0844	0.5687	0.4389	0.0127	0.0276		2.9238
	285			cysteine	GC/MS	31453	C00097	HMDB00574	5862					1.33	0.63	0.81	1.76	3.93	2.23	0.84	2.41	2.88		0.0044	0.0007	0.2166	0.1012	0.3269	0.2697	0.711	1	0.4411	0.3457	0.0843	0.2313	0.5402	0.6128	0.0023	0.0042	0.0119	0.0154	0.5967	0.3933	0.2752	0.2415	0.1088	0.1254		0.75
	294			hypotaurine	GC/MS	590	C00519	HMDB00965	107812					0.8	7.21	2.17	1.25	4.27	3.42	11.22	11.54	1.03		4.7493e-08	2.7649e-08	0.0005	0.0017	0.01	0.0299	0.9068	1	3.8213e-05	0.0002	0.0841	0.2313	0.2539	0.3971	0.0002	0.0005	0.0046	0.0078	1.2986e-06	3.5946e-05	7.6325e-07	6.3299e-06	0.873	0.4778		0.3816
	295			taurine	GC/MS	2125	C00245	HMDB00251	1123					1.17	5.41	1.45	2.68	39.51	14.76	12.37	48.87	3.95		4.7942e-09	3.3143e-09	0.0623	0.0409	0.119	0.1669	0.811	1	0.0095	0.0196	0.405	0.4246	0.2945	0.4368	9.2032e-06	4.1595e-05	0.0003	0.0007	0.0002	0.002	2.6112e-07	2.4062e-06	0.0411	0.0638		0.1661
	301		Urea cycle; Arginine and Proline Metabolism	arginine	LC/MS pos	1638	C00062	HMDB00517	232					1.09	1.38	0.95	1.23	1.7	1.38	1.56	1.49	0.95		0.0021	0.0003	0.2271	0.1055	0.2886	0.2543	0.3503	0.846	0.0961	0.1095	0.6034	0.4962	0.1198	0.227	0.002	0.0039	0.0963	0.0823	0.0238	0.051	0.0758	0.0849	0.6026	0.3788		0.8969
	302			urea	GC/MS	1670	C00086	HMDB00294	1176					1.37	0.73	1.64	1.13	2.87	2.55	0.6	3.45	5.74		3.1425e-05	8.8509e-06	0.333	0.1442	0.0896	0.1371	0.359	0.8468	0.2433	0.2324	0.0576	0.2	0.5816	0.6322	0.022	0.0267	0.0754	0.0687	0.1273	0.1532	0.0015	0.0034	1.2152e-05	0.0002		0.5852
	303			ornithine	GC/MS	1493	C00077	HMDB03374	6262					1.41	0.86	1.07	1.57	1.71	1.09	0.96	1.3	1.35		0.07	0.0081	0.9289	0.304	0.4507	0.3115	0.3886	0.8706	0.3579	0.2994	0.923	0.6183	0.0532	0.1235	0.0381	0.0424	0.88	0.5305	0.8516	0.4994	0.2476	0.222	0.3306	0.2643		0.8511
	304			proline	LC/MS pos	1898	C00148	HMDB00162	145742					0.86	1.11	1.33	1.27	0.72	0.56	1.65	1.11	0.67		0.0019	0.0003	0.2369	0.1094	0.8498	0.4189	0.6321	0.9936	0.6641	0.4449	0.2531	0.3611	0.0215	0.0599	0.7749	0.4831	0.0106	0.0143	0.0239	0.051	0.6995	0.5202	0.0572	0.0847		1.1778
	305			citrulline	LC/MS pos	2132	C00327	HMDB00904	9750					0.71	1.86	1.16	0.96	2.2	2.29	2.53	3.6	1.42		2.1481e-06	8.1679e-07	0.1938	0.0932	0.3885	0.2861	0.894	1	0.0768	0.0939	0.5469	0.4755	0.1999	0.3397	0.0004	0.0009	0.0136	0.017	0.0023	0.0143	3.6083e-05	0.0002	0.1779	0.1739		0.9048
	308			homocitrulline	LC/MS pos	22138	C02427	HMDB00679	65072					1.56	1.8	1.82	0.1	0.31	3.27	0.11	0.37	3.29		9.4882e-08	5.034e-08	0.0205	0.0191	0.8241	0.4151	0.3412	0.8429	0.1797	0.1774	0.0724	0.2204	7.7675e-06	8.0192e-05	0.0235	0.0278	0.0089	0.0128	2.8449e-05	0.0003	0.1488	0.1452	0.0024	0.0098		3.2554
	312			dimethylarginine (SDMA + ADMA)	LC/MS pos	36808	C03626	HMDB01539	123831					1.14	1.21	1.52	1.02	0.5	0.49	1.09	0.67	0.61		0.0066	0.001	0.0515	0.0356	0.8112	0.4136	0.2485	0.7854	0.4927	0.3722	0.1151	0.2719	0.4854	0.5694	0.0509	0.0537	0.0096	0.0137	0.8225	0.4864	0.1235	0.1242	0.0795	0.1008		1.4427
	316			N-delta-acetylornithine*	LC/MS pos	43249			9920500					0.81	1.04	1.59	0.1	0.3	3.11	0.12	0.59	4.76		1.1589e-07	6.0087e-08	0.4998	0.2001	0.5789	0.3545	0.966	1	0.9116	0.5648	0.2191	0.3312	3.6366e-05	0.0003	0.085	0.0836	0.0067	0.0101	2.2165e-05	0.0003	0.5789	0.4446	0.0001	0.0008		4.2252
	320			N-methyl proline	LC/MS pos	37431			557					0.97	0.76	0.3	2.05	3.33	1.63	1.6	1.03	0.64		0.0263	0.0033	0.0297	0.024	0.162	0.191	0.9648	1	0.2867	0.2588	0.0082	0.1014	0.0185	0.0554	0.0087	0.013	0.7646	0.4819	0.1641	0.1734	0.9832	0.6479	0.1704	0.1718		0.6405
	322			trans-4-hydroxyproline	GC/MS	1366	C01157	HMDB00725	5810					0.74	3	1.3	0.5	0.6	1.19	2.02	1.05	0.52		0.2444	0.0248	0.013	0.0137	0.6674	0.3759	0.239	0.7854	0.0311	0.046	0.2928	0.3702	0.5432	0.6129	0.7922	0.4917	0.7297	0.4652	0.1065	0.1369	0.8926	0.6319	0.1377	0.1423		1.6921
	328		Creatine Metabolism	creatine	LC/MS pos	27718	C00300	HMDB00064	586					0.93	2.85	1.42	0.96	3.4	3.54	2.95	5.19	1.76		8.8525e-07	3.672e-07	0.0176	0.0173	0.3397	0.27	0.6698	1	0.0153	0.0285	0.1924	0.3152	0.2261	0.3648	0.0003	0.0007	0.0083	0.0121	0.0018	0.0127	1.4969e-05	7.0941e-05	0.1243	0.1361		0.8157
	338		Polyamine Metabolism	putrescine	GC/MS	1408	C00134	HMDB01414	1045					0.9	2.54	1.04	0.27	0.45	1.68	0.75	0.52	0.69		0.1298	0.014	0.133	0.0707	0.5581	0.3453	0.652	1	0.0836	0.0993	0.6714	0.5186	0.0877	0.1794	0.1753	0.1456	0.7136	0.459	0.6696	0.4174	0.1672	0.1594	0.3347	0.2643		1.5778
	352		Glutathione Metabolism	glutathione, reduced (GSH)	LC/MS pos	2127	C00051	HMDB00125	124886					1.34	32.42	1.64	0.3	58.81	196.36	7.22	71.62	9.92		8e-15	1.9e-14	0.0002	0.0007	0.003	0.0115	0.4187	0.8853	3.0306e-06	2.2435e-05	0.3289	0.3911	0.859	0.7779	1.7928e-10	5.1856e-09	1.017e-10	1.0466e-09	7.5227e-05	0.0008	1.0417e-10	3.4555e-09	0.0002	0.001		0.203
	353			glutathione, oxidized (GSSG)	LC/MS pos	27727	C00127	HMDB03337	65359					0.64	36.07	1.36	0.14	8.28	58.88	7.93	17.62	2.22		1e-13	1.75e-13	5.1984e-06	8.4057e-05	0.0001	0.0008	0.1647	0.7242	2.268e-08	3.731e-07	0.4502	0.4487	0.6648	0.6796	2.5814e-10	5.3334e-09	6.4754e-11	7.1762e-10	1.0156e-05	0.0002	2.1111e-09	2.6935e-08	0.0136	0.0285		0.1934
	357			S-lactoylglutathione	LC/MS neg	15731	C03451	HMDB01066	440018					1.15	2.17	1.36	0.98	1.78	1.82	1.84	2.11	1.15		0.0076	0.0011	0.0067	0.0101	0.1892	0.2069	0.6862	1	0.0042	0.0105	0.139	0.2876	0.9177	0.8063	0.08	0.0793	0.0646	0.0604	0.0157	0.0425	0.006	0.0108	0.7074	0.4114		0.4231
	358			cysteinylglycine	GC/MS	35637	C01419	HMDB00078	439498					1.46	3.55	1.44	0.63	7.06	11.16	1.53	6.95	4.53		6.1458e-10	5.6084e-10	0.0057	0.0094	0.2461	0.2386	0.1519	0.6822	0.0047	0.0113	0.5479	0.4755	0.9842	0.8066	3.951e-07	3.0075e-06	3.6983e-07	1.9734e-06	0.1402	0.159	6.5751e-06	3.7607e-05	0.0007	0.0037		0.3882
	360			5-oxoproline	LC/MS pos	1494	C01879	HMDB00267	7405					3.54	1.52	1.48	1.26	1.94	1.54	0.54	0.81	1.5		0.0072	0.0011	0.0822	0.0492	0.9955	0.4596	0.3446	0.8429	0.2822	0.2563	0.3047	0.3783	0.3534	0.4738	0.0259	0.0302	0.1778	0.1384	0.2899	0.2556	0.0213	0.0302	0.1939	0.1824		0.71
	361			ophthalmate	LC/MS pos	34592		HMDB05765	7018721					1.07	1.7	0.94	0.43	5.69	13.12	0.69	4.99	7.26		3.0374e-08	1.8236e-08	0.2493	0.1133	0.984	0.4584	0.5285	0.9203	0.419	0.3372	0.5707	0.4824	0.4462	0.5483	0.0002	0.0005	1.4095e-05	5.0765e-05	0.5594	0.3758	0.0002	0.0007	3.0972e-05	0.0003		0.417
	363			S-nitrosoglutathione (GSNO)	LC/MS pos	47127		HMDB04645	3514					1	1.16	1.53	1	2.85	2.85	1.16	4.37	3.78		4.04e-13	6.59e-13	0.0776	0.0479	0.1898	0.2069	1	1	0.5437	0.3966	0.0156	0.11	1	0.8066	1.3236e-06	7.6572e-06	1.3236e-06	6.3564e-06	0.5437	0.3707	3.3794e-10	5.6053e-09	2.4395e-09	1.0593e-07		0.3582
	367	Peptide	Gamma-glutamyl Amino Acid	gamma-glutamylalanine	LC/MS pos	37063			440103					1.55	5.43	1.26	0.77	1.76	2.28	2.71	1.43	0.53		0.0113	0.0016	0.0001	0.0006	0.0062	0.0202	0.0532	0.5448	8.1609e-06	5.2533e-05	0.7174	0.5386	0.9295	0.8066	0.0052	0.0083	0.0066	0.01	0.0028	0.0166	0.1923	0.1782	0.0704	0.096		0.605
	369			gamma-glutamylglutamate	LC/MS pos	36738	C05282	HMDB11737	92865					2.3	8.22	1.61	0.72	0.94	1.3	2.58	0.66	0.25		0.0835	0.0095	2.3239e-05	0.0002	0.0711	0.1195	0.0037	0.1898	0.0001	0.0005	0.358	0.3958	0.3069	0.4495	0.0868	0.0848	0.4759	0.3204	0.0334	0.0625	0.6982	0.5202	0.0131	0.0281		1.0198
	376			gamma-glutamylmethionine	LC/MS pos	37539			7009567					1.94	4.96	1.23	1.13	1.57	1.38	2.9	0.99	0.34		0.0196	0.0025	0.0001	0.0007	0.0192	0.0521	0.0581	0.5493	2.8124e-05	0.0002	0.5453	0.4755	0.4912	0.573	0.0667	0.0679	0.2415	0.1785	0.0013	0.0095	0.5892	0.4463	0.0059	0.0165		0.6458
	377			gamma-glutamylphenylalanine	LC/MS pos	33422		HMDB00594	111299					2.88	2.71	1.15	1.68	0.83	0.49	1.58	0.33	0.21		1.8276e-05	5.6344e-06	0.0004	0.0014	0.0753	0.1216	0.0022	0.1417	0.0034	0.0093	0.7565	0.5526	0.0802	0.1674	0.5599	0.3834	0.0219	0.0247	0.1088	0.1369	0.001	0.0024	6.0449e-06	8.75e-05		0.5011
	378			gamma-glutamylthreonine*	LC/MS pos	33364								1.47	4.62	1.42	0.62	1.19	1.92	1.95	1.15	0.59		0.5457	0.051	0.0007	0.002	0.0496	0.0963	0.3092	0.8429	0.0001	0.0006	0.2619	0.3639	0.2952	0.4368	0.4795	0.34	0.0834	0.0733	0.0413	0.0733	0.4161	0.3451	0.2062	0.1905		0.4986
	383		Dipeptide Derivative	carnosine	LC/MS neg	1768	C00386	HMDB00033	439224					0.86	3.26	1.1	0.71	0.96	1.35	2.7	1.23	0.46		0.2865	0.0285	0.0251	0.0211	0.0251	0.0595	0.8103	1	0.0008	0.003	0.5088	0.4755	0.4365	0.541	0.9212	0.5523	0.3811	0.2639	0.0039	0.0174	0.3194	0.276	0.0469	0.071		1.0315
	505		Dipeptide	histidylvaline	LC/MS neg	42069			7021871					1.02	1.27	1.11	1.44	1.89	1.31	1.8	2.04	1.14		0.0134	0.0018	0.9826	0.3178	0.8458	0.4189	0.9256	1	0.7404	0.4766	0.644	0.5172	0.2262	0.3648	0.0187	0.0238	0.2299	0.1725	0.1496	0.1643	0.0661	0.0756	0.6771	0.4046		0.4513
	513			isoleucylglycine	LC/MS neg	40008			342532					0.89	0.76	0.62	4.64	10.24	2.21	3.95	7.08	1.79		2.5703e-05	7.3297e-06	0.1529	0.0777	0.4858	0.3218	0.8313	1	0.6267	0.4333	0.0763	0.2244	0.08	0.1674	5.2835e-05	0.0002	0.0098	0.0138	0.1365	0.1574	0.0059	0.0108	0.1749	0.1726		0.1302
	521			isoleucylserine	LC/MS neg	40012			7021816					1	1.08	0.88	1.09	2.15	1.98	1.17	1.89	1.61		0.0002	4.0816e-05	0.6117	0.2279	0.5903	0.3577	1	1	0.8104	0.5182	0.266	0.3639	0.7119	0.6967	0.0008	0.002	0.0025	0.0048	0.5431	0.3707	0.0178	0.027	0.0707	0.096		0.5595
	530			leucylglutamate	LC/MS neg	40021			5259589;5259590					1	1	0.83	1	1.2	1.2	1	1	1		0.1299	0.014	0.1506	0.0771	0.1299	0.1734	1	1	1	0.5783	0.015	0.11	1	0.8066	0.015	0.0201	0.015	0.0185	1	0.5406	1	0.6479	1	0.5089		0.647
	531			leucylglycine	LC/MS pos	40045			79070					0.85	1.21	1	1.56	3.6	2.32	2.22	4.25	1.92		0.0011	0.0002	0.4931	0.1983	0.4526	0.3115	0.7312	1	0.6395	0.4333	0.1928	0.3152	0.4062	0.5209	0.0019	0.0036	0.0172	0.0204	0.105	0.1369	0.0239	0.0331	0.4962	0.3325		0.3486
	538			leucylserine	LC/MS pos	40048			3621685					1	0.66	0.61	2.52	6.92	2.74	1.68	4.25	2.54		0.0003	6.4413e-05	0.0619	0.0409	0.1569	0.1901	1	1	0.5175	0.388	0.0108	0.1021	0.1436	0.2671	6.7064e-05	0.0002	0.0054	0.0089	0.4069	0.3221	0.0864	0.093	0.3637	0.2684		0.1816
	574			methionylthreonine	LC/MS neg	40679								1	1.26	1.46	1	3.23	3.23	1.26	4.73	3.76		7.0412e-05	1.7848e-05	0.9105	0.2992	0.6025	0.3613	1	1	0.5413	0.3966	0.4215	0.4253	1	0.8066	0.0009	0.0021	0.0009	0.0021	0.5413	0.3707	0.0088	0.015	0.0387	0.0615		0.4141
	590			phenylalanylserine	LC/MS neg	40016			9859812					1	0.98	1.16	1.27	1.14	0.9	1.24	1.32	1.06		0.1123	0.0125	0.7228	0.2572	0.8402	0.4189	1	1	0.9454	0.5783	0.4956	0.4734	0.1719	0.3052	0.3596	0.2654	0.6454	0.4208	0.1937	0.1932	0.1141	0.1168	0.7712	0.4352		0.5664
	622			serylisoleucine*	LC/MS pos	40193			71429009					1.29	1.61	1.03	1.46	1.33	0.91	1.83	1.06	0.58		0.0119	0.0017	0.0201	0.0189	0.1898	0.2069	0.2772	0.8429	0.0071	0.0161	0.8026	0.5731	0.1829	0.3174	0.1556	0.1316	0.9273	0.5498	0.0036	0.0171	0.5539	0.4389	0.0169	0.0328		0.5929
	623			serylleucine	LC/MS pos	40066			7015695					1.29	1.36	1.38	1.31	1.78	1.35	1.38	1.89	1.37		0.1059	0.012	0.2432	0.1111	0.9534	0.4504	0.4561	0.8914	0.395	0.3231	0.6631	0.5186	0.4504	0.5483	0.0974	0.0933	0.356	0.2502	0.3897	0.3136	0.1743	0.1643	0.6109	0.379		0.3666
	625			serylphenyalanine	LC/MS neg	40054								1	0.9	0.66	1.11	2.32	2.1	1	1.53	1.53		0.0003	6.3007e-05	0.1139	0.0626	0.2362	0.2329	1	1	0.6332	0.4333	0.0255	0.1329	0.6332	0.6636	0.0003	0.0007	0.0011	0.0024	1	0.5406	0.1035	0.1073	0.1035	0.1237		0.4016
	629			serylvaline	LC/MS neg	42058			7020159					1	0.96	1.41	1.08	1.05	0.96	1.04	1.47	1.42		0.0392	0.0048	0.1778	0.0868	0.0693	0.1185	1	1	0.7245	0.4705	0.0092	0.1014	0.484	0.5694	0.6515	0.4264	0.8029	0.4943	0.7271	0.4394	0.0027	0.0059	0.0071	0.0177		0.8418
	634			threonylglutamate	LC/MS pos	42067								1.01	0.94	0.39	1.17	3.92	3.36	1.09	1.53	1.41		0.0005	8.8586e-05	0.0585	0.0391	0.0541	0.103	0.9763	1	0.812	0.5182	0.0029	0.0675	0.5836	0.6322	7.0296e-05	0.0002	0.0004	0.001	0.7784	0.4663	0.2289	0.2063	0.3537	0.2667		0.3669
	640			threonylphenylalanine	LC/MS neg	31530			4099799;4099798					1	1.04	0.89	1.04	1.55	1.49	1.08	1.38	1.27		0.0089	0.0013	0.7283	0.2572	0.7376	0.3896	1	1	0.825	0.5242	0.4122	0.4246	0.8032	0.747	0.0141	0.0192	0.0258	0.0276	0.6385	0.4091	0.0903	0.0967	0.2145	0.1954		0.6223
	664			tyrosylglycine	LC/MS pos	41375			259323					1.15	0.77	1.19	2.97	1.97	0.66	2.01	2.05	1.02		5.9731e-05	1.5485e-05	0.9087	0.2992	0.463	0.3159	0.5031	0.9078	0.3011	0.2683	0.8643	0.5963	0.0001	0.0008	0.0097	0.014	0.127	0.1052	0.0147	0.0406	0.0328	0.042	0.7372	0.4194		0.6379
	679			valylglycine	LC/MS neg	40475			136487					0.71	0.73	0.38	2.05	9.56	4.66	2.11	5.14	2.43		0.0015	0.0003	0.0338	0.0256	0.1368	0.1734	0.6536	1	0.6814	0.4544	0.0054	0.0792	0.3643	0.4822	0.0003	0.0008	0.0041	0.0075	0.3447	0.2892	0.1478	0.1451	0.6067	0.3788		0.1871
	684			valylmethionine	LC/MS neg	40674			292427					1	1	0.74	1	3.29	3.29	1	2.43	2.43		0.0007	0.0001	0.4126	0.1738	0.5097	0.3241	1	1	1	0.5783	0.1592	0.2953	1	0.8066	0.0021	0.0039	0.0021	0.0041	1	0.5406	0.0717	0.0815	0.0717	0.0963		0.1919
	687			valylserine	LC/MS neg	40716			139506					1	1.05	1.16	1.2	2.87	2.39	1.26	3.33	2.65		0.0002	5.1465e-05	0.6508	0.2359	0.7325	0.3896	1	1	0.9077	0.5648	0.3699	0.4053	0.5958	0.6342	0.0012	0.0027	0.0055	0.0089	0.5185	0.3661	0.0142	0.0227	0.0633	0.0917		0.404
	688			valylthreonine	LC/MS neg	44543			4046492					1	1	1.06	1.11	2.16	1.94	1.11	2.28	2.05		0.0022	0.0003	0.6239	0.2288	0.7863	0.4061	1	1	0.9979	0.5783	0.3985	0.4246	0.7087	0.6967	0.0059	0.0092	0.0153	0.0186	0.7107	0.4371	0.0465	0.0559	0.1009	0.1217		0.4693
	740	Carbohydrate	Glycolysis, Gluconeogenesis, and Pyruvate Metabolism	glucose	GC/MS	38507	C00031	HMDB00122	79025					0.47	3.46	0.68	0.78	1.67	2.14	5.8	2.45	0.42		0.0597	0.0071	0.2563	0.1151	0.5509	0.3446	0.1308	0.6626	0.954	0.5783	0.6955	0.5321	0.9587	0.8066	0.2521	0.1939	0.2737	0.1981	0.1322	0.1537	0.026	0.0347	0.4437	0.3075		3.0822
	741			glucose-6-phosphate (G6P)	GC/MS	31260	C00668	HMDB01401	5958					2.35	1.59	4.66	0.91	2.14	2.36	0.61	4.24	6.9		0.003	0.0005	0.0122	0.0134	0.352	0.27	0.1	0.6272	0.6892	0.4555	0.0185	0.1147	0.7596	0.7184	0.2257	0.1764	0.1316	0.1077	0.12	0.1496	0.0521	0.0613	0.0009	0.0042		0.8628
	744			fructose-6-phosphate	GC/MS	12021	C05345	HMDB00124	69507					1.59	0.88	3.96	0.95	1.94	2.04	0.53	4.86	9.17		0.0177	0.0023	0.0872	0.0511	0.133	0.1734	0.1481	0.6809	0.5392	0.3966	0.035	0.1615	0.5188	0.5939	0.2203	0.1741	0.556	0.3658	0.1568	0.1682	0.0579	0.0677	0.0015	0.0069		1.0742
	747			Isobar: fructose 1,6-diphosphate, glucose 1,6-diphosphate, myo-inositol 1,4 or 1,3-diphosphate	LC/MS neg	36984								0.62	4.96	0.77	0.33	4.1	12.53	2.63	5.13	1.95		0.0015	0.0003	0.0193	0.0185	0.2218	0.2263	0.9562	1	0.0156	0.0285	0.1085	0.2657	0.3267	0.4569	0.0943	0.0909	0.0098	0.0138	0.1481	0.1643	0.002	0.0045	0.0754	0.0992		0.8935
	754			3-phosphoglycerate	GC/MS	40264	C00597	HMDB00807	724					0.37	28.46	4.1	0.05	1.32	25.84	3.96	14.72	3.72		0.0002	4.9273e-05	0.0012	0.0029	0.3528	0.27	0.326	0.8429	0.0038	0.01	0.0538	0.1966	0.4569	0.5517	0.0204	0.0255	0.0029	0.0056	0.1955	0.1932	0.0015	0.0034	0.0433	0.0664		1.769
	755			phosphoenolpyruvate (PEP)	GC/MS	597	C00074	HMDB00263	1005					0.2	25.46	5.98	0.03	0.41	12.58	4.14	12.21	2.95		0.0005	9.0424e-05	0.0097	0.0125	0.0068	0.0213	0.2479	0.7854	0.0081	0.0177	0.0036	0.0725	0.0335	0.0844	0.7067	0.4502	0.0136	0.017	0.0871	0.1272	3.4415e-05	0.0002	0.0062	0.0165		1.4142
	756			pyruvate	GC/MS	599	C00022	HMDB00243	1060					1.44	6.47	3.78	0.36	4.44	12.43	1.6	11.64	7.27		1.4203e-05	4.5003e-06	0.0002	0.0008	0.3438	0.27	0.2328	0.7854	0.0022	0.0069	0.0122	0.1094	0.4345	0.541	0.0092	0.0136	0.0011	0.0023	0.216	0.2062	0.0002	0.0006	0.0062	0.0165		0.9552
	757			lactate	GC/MS	527	C00186	HMDB00190	612					1.19	6.1	1.54	0.47	4.15	8.89	2.4	5.38	2.24		0.0003	5.8836e-05	0.012	0.0134	0.0804	0.1271	0.9643	1	0.0021	0.0068	0.2277	0.3312	0.3166	0.454	0.0215	0.0263	0.0015	0.003	0.0318	0.0625	0.0009	0.0022	0.185	0.1772		1.133
	760			glycerate	GC/MS	1572	C00258	HMDB00139	752					0.52	1.32	5.37	1.66	1.43	0.86	4.18	14.7	3.52		1.5949e-07	7.91e-08	0.031	0.0248	0.0203	0.0524	0.7279	1	0.5504	0.397	0.0008	0.0358	0.0066	0.0251	0.0099	0.0142	0.8745	0.5294	0.0004	0.0036	4.3835e-08	4.5442e-07	0.0067	0.0171		0.9272
	763		Pentose Phosphate Pathway	6-phosphogluconate	GC/MS	15442	C00345	HMDB01316	91493					1.59	31.74	3.7	0.26	4.46	17.26	5.16	10.38	2.01		1.9437e-05	5.912e-06	0.0001	0.0007	0.2198	0.2263	0.1162	0.6272	0.0004	0.0015	0.0847	0.2313	0.8587	0.7779	0.001	0.0022	0.0006	0.0014	0.0448	0.0785	0.0006	0.0017	0.1076	0.1254		0.3108
	765			ribose 5-phosphate	GC/MS	561	C00117	HMDB00618	447634					1.19	2.45	2.04	0.66	6.55	9.91	1.36	11.25	8.25		0.0002	3.6906e-05	0.0561	0.0378	0.7026	0.382	0.6583	1	0.1476	0.1561	0.1457	0.2922	0.8081	0.7472	0.0187	0.0238	0.0102	0.0141	0.4366	0.3357	0.0012	0.0027	0.01	0.0236		0.53
	770			ribulose/xylulose 5-phosphate	GC/MS	37288	C00199							0.54	4.35	2.2	0.35	4.18	12.09	2.76	16.84	6.1		2.5272e-06	9.1517e-07	0.0214	0.0196	0.3123	0.2614	0.8833	1	0.0308	0.046	0.086	0.2313	0.599	0.6342	0.0037	0.0063	0.0008	0.0019	0.1268	0.1532	2.9097e-05	0.0001	0.0032	0.0106		0.7711
	774		Pentose Metabolism	ribose	GC/MS	12080	C00121	HMDB00283	5779					1.19	0.97	4.86	1.06	0.82	0.77	0.86	3.33	3.87		0.1523	0.016	0.0945	0.0542	0.0311	0.0684	0.8372	1	0.9531	0.5783	0.0024	0.065	0.655	0.6729	0.7441	0.4699	0.4405	0.2994	0.5533	0.3754	0.0034	0.007	0.016	0.0317		0.8059
	775			ribitol	GC/MS	15772	C00474	HMDB00508	6912					0.87	1.07	2.32	0.28	0.47	1.68	0.34	1.26	3.66		0.4095	0.0396	0.4664	0.1933	0.6107	0.3625	0.9822	1	0.955	0.5783	0.2223	0.3312	0.3767	0.4922	0.4958	0.3464	0.8374	0.5134	0.4201	0.3303	0.5689	0.4389	0.1723	0.1718		1.7176
	781			xylitol	GC/MS	41319	C00379	HMDB02917	6912					0.89	3.02	2.82	0.9	3.01	3.35	3.05	9.55	3.13		0.0003	5.8156e-05	0.0339	0.0256	0.2696	0.2508	0.9551	1	0.0393	0.0549	0.0912	0.2383	0.9796	0.8066	0.0318	0.0364	0.0338	0.0348	0.0326	0.0625	0.0002	0.0008	0.0797	0.1008		0.3937
	782			arabinose	GC/MS	575	C00216	HMDB00646	66308					0.83	1.48	0.71	0.99	3.03	3.06	1.77	2.6	1.47		0.0241	0.003	0.4913	0.1983	0.5532	0.3446	0.6654	1	0.2801	0.256	0.5895	0.493	0.9598	0.8066	0.1366	0.122	0.1499	0.1186	0.1215	0.1501	0.0165	0.0256	0.3647	0.2684		0.6014
	787			arabitol	GC/MS	38075	C01904	HMDB01851	94154					0.87	2.6	1.55	0.19	1.01	5.44	0.55	1.79	3.25		0.0129	0.0018	0.082	0.0492	0.8177	0.4136	0.4073	0.8853	0.1305	0.141	0.4837	0.4648	0.23	0.3682	0.1738	0.1453	0.0128	0.0164	0.6109	0.397	0.2171	0.1968	0.0847	0.1041		1.1436
	800		Glycogen Metabolism	maltotetraose	LC/MS neg	15910	C02052	HMDB01296	446495					3.38	1	1	0.81	0.81	1	0.24	0.24	1		0.2165	0.0221	0.5241	0.2088	0.6646	0.3759	0.2722	0.8396	1	0.5783	1	0.6306	0.5956	0.6342	0.5956	0.4025	1	0.5628	0.1069	0.1369	0.1069	0.1102	1	0.5089		0.4273
	841		Fructose, Mannose and Galactose Metabolism	fructose	GC/MS	577	C00095	HMDB00660	5984					0.72	1.58	2.29	0.71	0.68	0.97	1.56	2.19	1.41		0.6387	0.0595	0.1832	0.0887	0.2737	0.2508	0.7413	1	0.4875	0.3701	0.0548	0.1966	0.69	0.6914	0.6043	0.4065	0.9047	0.5408	0.5314	0.3695	0.0814	0.09	0.2548	0.2198		1.5654
	844			sorbitol	GC/MS	15053	C00794	HMDB00247	5780					2.25	3.19	1.59	0.98	2.15	2.2	1.38	1.52	1.1		0.0569	0.0068	0.1391	0.073	0.4239	0.3007	0.9525	1	0.065	0.0837	0.5147	0.4755	0.8966	0.7984	0.1543	0.1312	0.1212	0.101	0.0957	0.1352	0.0468	0.0559	0.7327	0.4192		0.7981
	848			mannose-6-phosphate	GC/MS	1470	C00275	HMDB01078	439198					2.41	1.94	3.85	0.82	2.34	2.87	0.65	3.73	5.71		0.0037	0.0006	0.0031	0.0063	0.6232	0.3625	0.0521	0.5448	0.3026	0.2683	0.0215	0.1242	0.9047	0.7984	0.1083	0.0998	0.0855	0.0747	0.2882	0.2556	0.0488	0.0578	0.0034	0.0111		0.8035
	851			mannitol	GC/MS	15335	C00392	HMDB00765	6251					0.89	2.75	2.2	0.1	0.48	4.82	0.31	1.19	3.85		0.0062	0.001	0.0092	0.0123	0.4412	0.3092	0.6	0.9791	0.0513	0.0697	0.0335	0.1593	0.0089	0.0295	0.4868	0.3418	0.0473	0.046	0.2119	0.205	0.3388	0.2882	0.0308	0.0514		2.3629
	899		Aminosugar Metabolism	N-acetylneuraminate	LC/MS pos	32377	C00270	HMDB00230	439197					1.61	1.65	1.21	1.12	1.24	1.11	1.14	0.93	0.82		0.1594	0.0166	0.0129	0.0137	0.7006	0.382	0.0601	0.5493	0.0872	0.1016	0.419	0.4253	0.1803	0.3155	0.1025	0.0963	0.7605	0.4819	0.244	0.2222	0.5831	0.4457	0.5331	0.3473		0.7762
	911			erythronate*	GC/MS	33477		HMDB00613	2781043					0.93	4.17	1.31	0.11	0.61	5.58	0.49	0.85	1.75		0.0253	0.0032	0.0043	0.0079	0.503	0.3218	0.2848	0.8429	0.0104	0.0202	0.1503	0.2922	0.0129	0.0402	0.7487	0.4708	0.028	0.029	0.324	0.2768	0.9527	0.6479	0.2963	0.249		2.1242
	917	Energy	TCA Cycle	citrate	LC/MS neg	1564	C00158	HMDB00094	311					0.88	0.78	0.29	0.6	0.71	1.18	0.53	0.23	0.43		0.1159	0.0128	0.0068	0.0101	0.444	0.3093	0.4602	0.8925	0.1119	0.1237	0.014	0.11	0.647	0.6729	0.5608	0.3834	0.901	0.5408	0.1876	0.1909	0.0206	0.0299	0.2924	0.2473		2.6318
	926			fumarate	GC/MS	1643	C00122	HMDB00134	444972					1.03	4.22	0.86	0.46	2.39	5.18	1.88	1.99	1.06		0.0004	7.9363e-05	0.0355	0.0263	0.0208	0.0526	0.4477	0.8879	0.0011	0.0037	0.6055	0.4962	0.3379	0.462	0.0012	0.0026	6.2025e-05	0.0002	0.0821	0.1249	0.0338	0.0425	0.6818	0.4056		0.9924
	927			malate	GC/MS	1303	C00149	HMDB00156	525					0.81	7.59	0.95	0.22	1.07	4.85	2.08	1.25	0.6		0.3577	0.035	0.0046	0.0083	0.0249	0.0595	0.6702	1	0.0002	0.0009	0.482	0.4648	0.1553	0.2838	0.3881	0.2821	0.0253	0.0274	0.0361	0.0667	0.2556	0.2267	0.3172	0.2632		2.2983
	937		Oxidative Phosphorylation	pyrophosphate (PPi)	GC/MS	2078	C00013	HMDB00250	644102					0.8	6.72	2.9	0.75	5.72	7.6	6.3	20.67	3.28		1.9695e-05	5.912e-06	0.0471	0.0331	0.2417	0.2363	0.8321	1	0.0537	0.0716	0.0839	0.2313	0.7529	0.7165	0.0132	0.0181	0.0058	0.0092	0.0668	0.1076	4.2021e-05	0.0002	0.0102	0.0236		0.1218
	938			phosphate	GC/MS	11438	C00009	HMDB01429	1061					1.02	0.85	1.22	0.86	0.87	1.01	0.71	1.05	1.47		0.0669	0.0078	0.3965	0.1678	0.1177	0.1669	0.9245	1	0.0333	0.048	0.5377	0.4755	0.6931	0.6914	0.6735	0.4349	0.9787	0.5628	0.0101	0.0318	0.9195	0.6386	0.0078	0.0191		0.994
	941	Lipid	Medium Chain Fatty Acid	heptanoate (7:0)	LC/MS neg	1644	C17714	HMDB00666	8094					1	1	1	1	1	1	1	1	1								1	1	1	0.5783	1	0.6306	1	0.8066	1	0.565	1	0.5628	1	0.5406	1	0.6479	1	0.5089		1
	942			caprylate (8:0)	LC/MS neg	32492	C06423	HMDB00482	379					0.9	0.75	0.88	1.22	1	0.82	1.01	0.98	0.97		0.5236	0.0494	0.1714	0.0845	0.7129	0.3857	0.5071	0.9078	0.1564	0.1619	0.767	0.5552	0.3729	0.4904	0.6396	0.4205	0.1772	0.1384	0.8998	0.5232	0.9202	0.6386	0.8211	0.4571		0.8458
	950		Long Chain Fatty Acid	myristate (14:0)	LC/MS neg	1365	C06424	HMDB00806	11005					0.9	0.46	1.2	1.91	0.56	0.29	0.97	0.74	0.76		1.503e-11	2.017e-11	0.0005	0.0016	2.0181e-07	7.8263e-06	0.4488	0.8879	2.7689e-09	1.0249e-07	0.0945	0.2383	2.221e-07	3.5276e-06	3.8924e-06	2.085e-05	1.5e-14	7.4e-13	0.5743	0.3804	0.0071	0.0125	0.0286	0.0491		1.0774
	951			myristoleate (14:1n5)	LC/MS neg	32418	C08322	HMDB02000	5281119					0.84	0.32	0.85	3.36	0.56	0.17	1.29	0.57	0.45		3.128e-07	1.3993e-07	0.001	0.0025	0.0202	0.0524	0.2376	0.7854	7.0767e-05	0.0003	0.5927	0.4932	5.1551e-05	0.0004	0.0466	0.0499	6.2288e-08	3.7391e-07	0.2013	0.1976	0.1714	0.1625	0.0102	0.0236		1.2691
	952			pentadecanoate (15:0)	GC/MS	1361	C16537	HMDB00826	13849					1.4	0.6	0.82	2.28	1.1	0.48	0.97	0.64	0.66		0.0058	0.0009	0.5928	0.225	0.0607	0.1086	0.1176	0.6272	0.0823	0.0991	0.4569	0.4517	0.0014	0.0068	0.5606	0.3834	0.0069	0.0104	0.9621	0.5406	0.0853	0.0925	0.0775	0.1008		0.7532
	953			palmitate (16:0)	LC/MS neg	1336	C00249	HMDB00220	985					0.88	0.44	1.3	2.23	0.8	0.36	1.11	1.18	1.07		0.0001	3.0435e-05	0.0139	0.0142	6.9407e-06	8.0749e-05	0.5506	0.9334	6.6317e-07	6.2879e-06	0.0519	0.1966	2.8885e-06	3.7276e-05	0.1385	0.1221	1.9596e-08	1.3398e-07	0.877	0.5121	0.2808	0.2452	0.3542	0.2667		0.9823
	954			palmitoleate (16:1n7)	LC/MS neg	33447	C08362	HMDB03229	445638					0.99	0.23	1.23	2.3	0.24	0.11	0.55	0.3	0.55		4.0162e-11	4.6712e-11	0.0096	0.0125	5.9843e-06	7.7358e-05	0.545	0.9334	1.9335e-07	2.3855e-06	0.3716	0.4053	0.0002	0.0015	1.4974e-06	8.3294e-06	3.389e-12	6.9757e-11	0.0078	0.0271	3.926e-06	2.4118e-05	0.0159	0.0317		1.3155
	956			margarate (17:0)	LC/MS neg	1121		HMDB02259	10465					0.87	0.3	0.95	3.58	1.46	0.41	1.25	1.59	1.28		5.6853e-06	1.9359e-06	5.1569e-05	0.0004	8.9102e-06	9.4238e-05	0.4357	0.8853	9.6336e-09	2.0874e-07	0.9186	0.6179	7.5723e-09	1.5635e-07	0.0748	0.0751	3.1678e-06	1.383e-05	0.3945	0.3156	0.0095	0.0158	0.0704	0.096		0.8489
	957			10-heptadecenoate (17:1n7)	LC/MS neg	33971			5312435					0.88	0.2	0.96	2.81	0.46	0.17	0.65	0.51	0.78		4.969e-09	3.3342e-09	7.7059e-06	0.0001	3.0692e-07	8.927e-06	0.6063	0.9791	1.9006e-10	9.3796e-09	0.9806	0.6306	3.6008e-06	4.1305e-05	0.0001	0.0004	4.1e-12	7.3837e-11	0.017	0.0425	0.0006	0.0017	0.2338	0.2072		1.3493
	958			stearate (18:0)	LC/MS neg	1358	C01530	HMDB00827	5281					1.03	0.46	1.16	2.18	1.18	0.54	0.99	1.33	1.35		0.0017	0.0003	0.0091	0.0123	2.9456e-06	4.8957e-05	0.7403	1	1.1294e-07	1.5202e-06	0.1988	0.321	3.3246e-07	4.9033e-06	0.2184	0.1741	2.0054e-05	6.8792e-05	0.5132	0.365	0.0318	0.0412	0.0062	0.0165		0.8599
	960			oleate (18:1n9)	GC/MS	1359	C00712	HMDB00207	445639					1.14	0.2	1.23	5.96	0.47	0.08	1.02	0.51	0.5		1.1956e-11	1.7048e-11	0.0196	0.0187	1.1254e-06	2.6186e-05	0.321	0.8429	8.2701e-08	1.2244e-06	0.2122	0.3312	2.7148e-09	7.0069e-08	0.0019	0.0036	9.8e-14	3.542e-12	0.9728	0.5406	0.0039	0.0078	0.0035	0.0113		0.9514
	962			cis-vaccenate (18:1n7)	GC/MS	33970	C08367	HMDB03231	5282761					1.17	0.28	1.57	3.08	0.3	0.1	0.72	0.4	0.56		4.0293e-10	3.8302e-10	0.2748	0.1228	5.5656e-05	0.0004	0.3945	0.8706	3.0434e-05	0.0002	0.0647	0.2075	0.0001	0.001	1.0842e-05	4.7516e-05	1.3661e-11	1.7892e-10	0.1836	0.1883	0.0003	0.0009	0.0126	0.0276		1.0371
	966			nonadecanoate (19:0)	LC/MS neg	1356	C16535	HMDB00772	12591					0.93	0.39	0.92	2.93	1.68	0.57	1.24	1.66	1.34		5.005e-08	2.785e-08	2.2448e-05	0.0002	1.8496e-05	0.0002	0.5599	0.9368	9.8691e-09	2.0874e-07	0.5819	0.4892	4.9489e-10	1.4598e-08	0.0004	0.001	0.0001	0.0004	0.139	0.159	0.0003	0.001	0.0215	0.04		0.8421
	967			10-nonadecenoate (19:1n9)	LC/MS neg	33972		HMDB13622	5312513					0.85	0.21	0.92	2.83	0.67	0.24	0.69	0.72	1.05		0.0001	2.4543e-05	6.4271e-05	0.0005	4.0949e-06	5.955e-05	0.7447	1	5.2733e-09	1.5615e-07	0.9588	0.6306	8.5757e-06	8.4319e-05	0.0574	0.0601	1.3575e-08	9.7789e-08	0.0624	0.104	0.1007	0.1057	0.8145	0.4554		1.264
	972			eicosenoate (20:1n9 or 11)	LC/MS neg	33587			5282768					0.99	0.27	1.27	2.52	0.46	0.18	0.69	0.58	0.84		2.185e-06	8.1717e-07	0.0284	0.0232	2.3645e-05	0.0002	0.8265	1	1.7159e-06	1.4114e-05	0.1676	0.304	0.0002	0.0015	0.0009	0.0021	2.0648e-09	1.7498e-08	0.0873	0.1272	0.0217	0.0305	0.5291	0.3464		1.178
	976			erucate (22:1n9)	LC/MS neg	1552	C08316	HMDB02068	5281116					1.02	0.33	1.24	1.82	0.29	0.16	0.58	0.35	0.6		4.0951e-11	4.6712e-11	0.0132	0.0137	1.2603e-05	0.0001	0.8652	1	5.3247e-07	5.631e-06	0.2145	0.3312	0.0031	0.0135	1.5882e-07	1.5313e-06	6.489e-12	1.0387e-10	0.0053	0.0208	5.7874e-06	3.4283e-05	0.0299	0.0506		1.1854
	984		Polyunsaturated Fatty Acid (n3 and n6)	stearidonate (18:4n3)	LC/MS neg	33969	C16300	HMDB06547	5312508					0.96	0.18	0.76	10.51	1.32	0.13	1.94	1.05	0.54		0	1e-15	6.602e-08	5.3376e-06	3.3738e-08	1.9626e-06	0.8336	1	2.796e-12	2.0698e-10	0.1621	0.2974	0	1.3e-14	0.1525	0.1305	3e-15	2.14e-13	0.0002	0.002	0.8072	0.5821	0.0004	0.0024		0.5443
	985			eicosapentaenoate (EPA; 20:5n3)	LC/MS neg	18467	C06428	HMDB01999	446284					0.42	0.12	0.78	8.14	3.02	0.37	2.23	5.56	2.49		4.2529e-09	3.0321e-09	6.8337e-07	1.5632e-05	0.0001	0.0008	0.0061	0.2364	2.044e-08	3.731e-07	0.7498	0.5514	1.3907e-08	2.6104e-07	0.0014	0.0029	0.0009	0.002	0.0044	0.0186	4.0465e-07	3.5326e-06	0.0047	0.0142		0.7255
	986			docosapentaenoate (n3 DPA; 22:5n3)	LC/MS neg	32504	C16513	HMDB01976	6441454					0.55	0.23	1.01	4.02	1.03	0.26	1.68	1.88	1.12		9.9301e-07	4.0454e-07	5.2246e-05	0.0004	0.0001	0.0008	0.024	0.4092	3.1101e-07	3.5421e-06	0.5425	0.4755	2.0859e-07	3.5276e-06	0.9218	0.5523	1.5039e-07	8.6669e-07	0.018	0.0429	0.0066	0.0118	0.695	0.4095		0.9645
	987			docosahexaenoate (DHA; 22:6n3)	LC/MS neg	19323	C06429	HMDB02183	445580					0.58	0.27	1.03	2.39	0.53	0.22	1.11	0.93	0.84		2.4778e-06	9.1173e-07	9.7037e-05	0.0006	0.0002	0.0011	0.0336	0.4244	6.7953e-07	6.2879e-06	0.5695	0.4824	9.1277e-05	0.0007	0.0037	0.0063	3.8941e-09	2.9527e-08	0.4959	0.3556	0.7629	0.5575	0.3276	0.2643		1.4264
	988			docosatrienoate (22:3n3)	LC/MS neg	32417	C16534	HMDB02823	5312556					1.14	0.29	0.96	1.9	0.1	0.05	0.47	0.08	0.18		0	0	0.0063	0.01	8.323e-05	0.0006	0.4687	0.9022	1.4673e-06	1.2779e-05	0.9158	0.6179	0.0037	0.0156	2.21e-13	1.5946e-11	0	7e-15	0.0022	0.0143	2e-14	3.333e-12	3.7332e-10	2.4317e-08		1.2617
	991			linoleate (18:2n6)	LC/MS neg	1105	C01595	HMDB00673	5280450					1.18	0.41	1.97	21.83	5.58	0.26	7.63	9.36	1.23		2e-15	6e-15	0.55	0.2159	0.0004	0.0018	0.2898	0.8429	0.0041	0.0105	0.0044	0.0761	8.6e-14	8.902e-12	7.86e-07	4.8823e-06	8.1501e-06	3.1735e-05	3.1264e-08	1.4423e-06	1.339e-09	1.8508e-08	0.3416	0.2644		0.2392
	995			dihomo-linolenate (20:3n3 or n6)	LC/MS neg	35718	C03242	HMDB02925	5280581					1.29	0.28	1.56	11.35	2.98	0.26	2.46	3.61	1.47		9.5559e-10	8.3849e-10	0.6284	0.2288	0.0001	0.0008	0.2084	0.7474	0.0002	0.0007	0.0537	0.1966	1.2103e-10	4.998e-09	0.0005	0.0013	2.5822e-05	8.2634e-05	0.0035	0.0171	5.9806e-05	0.0002	0.1789	0.1739		0.3604
	996			arachidonate (20:4n6)	LC/MS neg	1110	C00219	HMDB01043	444899					1.43	0.39	1.21	5.02	2.02	0.4	1.39	1.71	1.23		3.8755e-05	1.0402e-05	0.8762	0.2903	0.0022	0.0089	0.1044	0.6272	0.0029	0.0086	0.2271	0.3312	4.2539e-07	5.8557e-06	0.0169	0.0221	0.0011	0.0025	0.2516	0.2276	0.0463	0.0559	0.3782	0.2753		0.5331
	997			adrenate (22:4n6)	LC/MS neg	32980	C16527	HMDB02226	5497181					1.74	0.84	1.37	1.84	1.15	0.62	0.89	0.91	1.02		0.3634	0.0354	0.0449	0.0318	0.0558	0.103	0.0065	0.2364	0.5253	0.3894	0.1825	0.3148	0.0099	0.0321	0.3706	0.2712	0.0798	0.0714	0.4246	0.332	0.548	0.4389	0.8419	0.4667		0.7267
	998			docosapentaenoate (n6 DPA; 22:5n6)	LC/MS neg	37478	C16513	HMDB13123	6441454					1.86	0.43	1.16	3.23	0.76	0.24	0.75	0.47	0.63		2.5421e-05	7.3297e-06	0.8514	0.2844	0.0016	0.0065	0.0332	0.4244	0.0045	0.0108	0.265	0.3639	6.0827e-05	0.0005	0.1941	0.1577	8.3296e-07	4.1381e-06	0.4571	0.341	0.0213	0.0302	0.1082	0.1254		0.7999
	1000			dihomo-linoleate (20:2n6)	LC/MS neg	17805	C16525	HMDB05060	6439848					0.93	0.32	2.26	3.07	0.52	0.17	1.05	1.27	1.21		0.0001	2.7263e-05	0.7379	0.2572	2.354e-06	4.5644e-05	0.9102	1	4.1932e-05	0.0002	0.0004	0.0295	3.0429e-05	0.0003	0.0074	0.0112	2.9034e-09	2.3238e-08	0.9897	0.5406	0.3495	0.2957	0.343	0.2644		0.9635
	1002			mead acid (20:3n9)	LC/MS neg	35174		HMDB10378	5312531					0.79	0.2	0.54	2.46	0.13	0.05	0.62	0.09	0.15		1.2e-14	2.5e-14	0.0004	0.0014	0.0127	0.0363	0.8344	1	4.057e-05	0.0002	0.0607	0.2	0.0056	0.0222	1.5664e-07	1.5313e-06	1.2684e-11	1.7892e-10	0.1535	0.1673	5.6364e-10	8.4991e-09	6.5454e-08	2.1317e-06		1.5684
	1044		Fatty Acid, Branched	15-methylpalmitate (isobar with 2-methylpalmitate)	LC/MS neg	38768			17903417					0.96	0.4	1.12	4.45	1.76	0.4	1.86	2.04	1.1		5.4739e-09	3.568e-09	0.0119	0.0134	0.0002	0.0009	0.8884	1	4.7127e-06	3.1715e-05	0.4059	0.4246	4.6392e-10	1.4598e-08	0.005	0.0081	7.8915e-06	3.1581e-05	0.0052	0.0208	0.0003	0.0009	0.3242	0.2643		0.7054
	1047			17-methylstearate	LC/MS neg	38296			3083779					0.74	0.31	1.33	3.37	1.07	0.32	1.44	1.94	1.35		0.0002	3.4738e-05	0.0025	0.0052	0.0002	0.0009	0.1316	0.6626	4.1903e-06	2.9542e-05	0.2217	0.3312	6.0857e-06	6.6136e-05	0.8636	0.527	1.0687e-05	4.0517e-05	0.1619	0.1723	0.0052	0.0096	0.1341	0.1409		0.9298
	1058		Fatty Acid, Dicarboxylate	2-hydroxyglutarate	GC/MS	37253	C02630	HMDB00606	43					1	2.24	1.25	0.83	2.64	3.18	1.86	3.32	1.78		0.022	0.0028	0.2102	0.0994	0.7567	0.3948	0.9021	1	0.3166	0.2741	0.2922	0.3702	0.8106	0.7472	0.1309	0.1183	0.2008	0.1539	0.2645	0.2374	0.0171	0.0262	0.1833	0.1769		0.4418
	1076			hexadecanedioate	LC/MS neg	35678	C19615	HMDB00672	10459					0.93	0.86	0.65	1.09	1.8	1.66	1.01	1.25	1.24		0.0001	2.8622e-05	0.0065	0.0101	0.1298	0.1734	0.6013	0.9791	0.2659	0.246	0.0019	0.0622	0.5206	0.5939	6.1866e-05	0.0002	0.0005	0.0011	0.9629	0.5406	0.1027	0.1071	0.1124	0.1262		0.7799
	1138		Fatty Acid Metabolism (also BCAA Metabolism)	butyrylcarnitine	LC/MS pos	32412	C02862	HDMB02013	439829					1.06	1.93	0.77	0.98	1.03	1.05	1.79	0.75	0.42		0.0139	0.0019	0.1078	0.0597	0.0153	0.0423	0.6946	1	0.0019	0.0062	0.3885	0.4181	0.9034	0.7984	0.8575	0.5255	0.9536	0.5608	0.0076	0.0269	0.1552	0.1497	0.0001	0.0008		0.7155
	1141			propionylcarnitine	LC/MS pos	32452	C03017	HMDB00824	107738					0.48	3.22	1.29	0.5	1.16	2.33	3.3	3.08	0.93		0.0122	0.0017	0.0328	0.0252	0.251	0.2413	0.9754	1	0.0256	0.0399	0.1311	0.2822	0.7447	0.7165	0.1762	0.1456	0.3006	0.2166	0.0106	0.0327	0.0052	0.0096	0.7865	0.4416		1.5573
	1155		Fatty Acid Metabolism(Acyl Carnitine)	acetylcarnitine	LC/MS pos	32198	C02571	HMDB00201	1					0.81	3.8	1.48	1.6	8.66	5.4	7.53	15.85	2.11		1.6763e-09	1.3659e-09	0.0363	0.0267	0.0719	0.1195	0.6414	1	0.0063	0.0145	0.188	0.3152	0.0774	0.1674	1.5467e-05	6.3683e-05	0.0037	0.0069	6.4067e-06	0.0001	4.0142e-08	4.4388e-07	0.132	0.1409		0.542
	1158			hexanoylcarnitine	LC/MS pos	32328		HMDB00705	6426853					0.98	1.44	0.87	2.01	1.16	0.58	2.96	1.03	0.35		1.5489e-05	4.8406e-06	0.7618	0.2641	0.5031	0.3218	0.8202	1	0.262	0.246	0.7059	0.5375	0.0075	0.0266	0.6286	0.4179	0.025	0.0273	0.0001	0.0014	0.7385	0.542	0.0004	0.0023		0.5977
	1168			stearoylcarnitine	LC/MS pos	34409		HMDB00848	6426855					1	2.2	0.96	1.56	1.13	0.73	3.42	1.09	0.32		0.0327	0.004	0.7822	0.2668	0.6993	0.382	0.9285	1	0.4023	0.3255	0.7855	0.5636	0.2007	0.3397	0.7572	0.4741	0.3285	0.2331	0.0307	0.0616	0.8991	0.6319	0.041	0.0638		0.5262
	1172		Carnitine Metabolism	carnitine	LC/MS pos	15500	C00318	HMDB00062	10917					1.13	2.04	1.32	3.14	11.87	3.78	5.7	13.92	2.44		8e-14	1.52e-13	0.0275	0.0228	0.8553	0.4199	0.3064	0.8429	0.0838	0.0993	0.2572	0.3611	3.8952e-05	0.0003	4.3166e-10	7.8038e-09	0.0012	0.0025	3.5941e-06	8.2902e-05	3.0018e-10	5.5323e-09	0.0065	0.0171		0.3155
	1173			3-dehydrocarnitine*	LC/MS pos	32654	C02636	HMDB12154	6991982					0.87	1.64	0.82	1.17	8.92	7.65	2.19	8.39	3.83		8e-15	1.9e-14	0.5856	0.2244	0.1477	0.1809	0.6864	1	0.0582	0.0761	0.5588	0.4785	0.5777	0.6322	1.3257e-10	4.7934e-09	7.9788e-10	7.1844e-09	0.0057	0.0212	2.3714e-10	4.9167e-09	3.3637e-06	5.8453e-05		0.2841
	1179		Fatty Acid, Monohydroxy	4-hydroxybutyrate (GHB)	GC/MS	34585	C00989	HMDB00710	10413					0.28	5.58	5.74	0.14	0.6	4.26	2.78	12.21	4.39		0.0002	4.6557e-05	0.0028	0.0059	0.026	0.0595	0.7319	1	0.029	0.0443	0.0009	0.0358	0.362	0.4822	0.3248	0.2459	0.0619	0.0583	0.0996	0.1369	1.38e-05	6.7321e-05	0.0024	0.0098		0.8989
	1184			2-hydroxypalmitate	LC/MS neg	35675		HMDB31057	92836					0.62	2.04	2.06	0.15	0.24	1.6	0.49	0.79	1.62		0.0081	0.0012	0.4686	0.1933	0.6434	0.3687	0.7895	1	0.6395	0.4333	0.2936	0.3702	0.0218	0.06	0.0104	0.0148	0.7659	0.4819	0.108	0.1369	0.1843	0.1717	0.7716	0.4352		6.6113
	1185			2-hydroxystearate	LC/MS neg	17945	C03045		69417					0.66	2.9	2.86	0.09	0.32	3.45	0.4	1.38	3.4		0.0054	0.0008	0.1782	0.0868	0.6776	0.379	0.9201	1	0.1922	0.1884	0.3501	0.3958	0.004	0.0164	0.099	0.0942	0.181	0.1394	0.0755	0.116	0.404	0.3367	0.3328	0.2643		6.319
	1280		Eicosanoid	5-HETE	LC/MS neg	37372	C04805	HMDB11134	5280733					2	0.28	1.28	6.1	0.73	0.12	0.84	0.47	0.56		0.0001	2.5547e-05	0.8487	0.2844	0.0128	0.0363	0.1169	0.6272	0.0201	0.0334	0.2572	0.3611	0.0004	0.0026	0.1887	0.1551	6.2589e-06	2.6521e-05	0.8497	0.4994	0.0809	0.09	0.1176	0.131		0.7385
	1308		Inositol Metabolism	myo-inositol	GC/MS	19934	C00137	HMDB00211	892					1.06	3.37	1.36	0.51	2.1	4.11	1.63	2.7	1.66		0.0006	0.0001	0.0238	0.0205	0.4318	0.3044	0.4903	0.9064	0.0203	0.0334	0.346	0.3958	0.9927	0.8066	0.008	0.012	0.0082	0.012	0.0918	0.1323	0.004	0.0079	0.1946	0.1824		0.9907
	1309			chiro-inositol	GC/MS	37112	C19891	HMDB34220						1.12	1.44	2.14	0.57	3.29	5.77	0.73	6.3	8.59		4.7523e-06	1.6547e-06	0.0528	0.0362	0.1879	0.2069	0.7576	1	0.641	0.4333	0.0107	0.1021	0.5471	0.6135	0.0457	0.0493	0.0108	0.0146	0.6565	0.413	6.8295e-05	0.0003	1.6333e-05	0.0002		0.2393
	1311			scyllo-inositol	GC/MS	32379	C06153	HMDB06088	892					1.21	3.31	0.91	1.23	12.28	9.97	3.38	9.32	2.76		3.9216e-09	2.9822e-09	0.0684	0.0432	0.4979	0.3218	0.4509	0.8879	0.0482	0.0667	0.6595	0.5186	0.0703	0.1544	8.1018e-07	4.8823e-06	0.0003	0.0008	0.0032	0.0171	2.3083e-06	1.5315e-05	0.0243	0.044		0.5553
	1316			inositol 1-phosphate (I1P)	GC/MS	1481	C04006	HMDB00213	440194					1.5	1.59	1.87	1.94	1.82	0.93	2.05	2.26	1.1		0.0018	0.0003	0.0102	0.0128	0.6119	0.3625	0.0665	0.5677	0.4605	0.3552	0.0483	0.1966	0.016	0.0494	0.0146	0.0197	0.9693	0.5628	0.1777	0.1835	0.01	0.0164	0.1914	0.182		0.6032
	1335		Phospholipid Metabolism	choline	LC/MS pos	15506	C00114	HMDB00097	305					1.69	0.93	1.44	2.56	1.38	0.54	1.41	1.17	0.83		0.0217	0.0028	0.0822	0.0492	0.1248	0.1729	0.0348	0.4244	0.526	0.3894	0.1305	0.2822	0.0013	0.0063	0.1637	0.1376	0.0476	0.046	0.5272	0.3695	0.4406	0.3618	0.8886	0.4824		0.6887
	1336			choline phosphate	LC/MS pos	34396	C00588	HMDB01565	1014					0.84	1.7	1.09	0.59	1.03	1.73	1.2	1.34	1.11		0.0664	0.0078	0.0957	0.0545	0.191	0.2069	0.9862	1	0.0177	0.0308	0.6202	0.5031	0.0894	0.181	0.3713	0.2712	0.0115	0.0153	0.4583	0.341	0.1629	0.1562	0.5054	0.3325		1.2322
	1338			glycerophosphorylcholine (GPC)	LC/MS pos	15990	C00670	HMDB00086	71920					1.76	2.19	1.2	0.74	1.27	1.71	0.93	0.87	0.94		0.4955	0.0469	0.0037	0.0072	0.3998	0.2889	0.0392	0.4372	0.0156	0.0285	0.4987	0.4736	0.3107	0.4518	0.6584	0.4289	0.1486	0.1183	0.5296	0.3695	0.3228	0.2774	0.7157	0.4144		0.9075
	1341			ethanolamine	GC/MS	1497	C00189	HMDB00149	700					0.71	0.67	2.04	2.41	0.89	0.37	2.29	2.56	1.12		0.0019	0.0003	0.2915	0.1288	0.3104	0.2614	0.848	1	0.8387	0.5307	0.0696	0.216	0.0062	0.024	0.4439	0.3163	0.0407	0.0407	0.0169	0.0425	0.0189	0.0282	0.9643	0.5089		1.0076
	1342			phosphoethanolamine	GC/MS	1600	C00346	HMDB00224	1015					0.91	8.15	1.77	0.19	1.38	7.27	1.7	2.69	1.58		0.0147	0.002	0.0053	0.0089	0.2143	0.2251	0.6286	0.9936	0.0044	0.0108	0.1172	0.2719	0.2085	0.3499	0.1978	0.1589	0.0133	0.0169	0.2199	0.2071	0.0199	0.0292	0.2464	0.2154		1.5406
	1352		Lysolipid	1-palmitoylglycerophosphocholine (16:0)	LC/MS neg	33955			86554					0.69	0.54	1.06	1.83	1.21	0.66	1.45	1.88	1.3		3.4329e-05	9.4359e-06	0.0009	0.0025	0.0062	0.0202	0.0075	0.2416	0.0003	0.001	0.5348	0.4755	0.0002	0.0015	0.2814	0.2154	0.0057	0.0092	0.0073	0.0267	4.9103e-05	0.0002	0.0954	0.1162		0.8827
	1353			2-palmitoylglycerophosphocholine*	LC/MS neg	35253			15061532					0.81	0.71	1.1	1.59	1.04	0.65	1.4	1.42	1.01		0.0027	0.0004	0.1496	0.077	0.0868	0.1346	0.1346	0.6626	0.0512	0.0697	0.3275	0.3911	0.0067	0.0251	0.9933	0.565	0.0065	0.01	0.0223	0.0507	0.0161	0.0254	0.8926	0.4825		0.9102
	1358			1-stearoylglycerophosphocholine (18:0)	LC/MS pos	33961			497299					0.86	0.62	1.07	2.04	1.99	0.98	1.47	2.48	1.68		0.0072	0.0011	0.3114	0.1368	0.8482	0.4189	0.6081	0.9791	0.3087	0.2721	0.821	0.5762	0.1526	0.2813	0.0324	0.0366	0.4537	0.3069	0.351	0.2892	0.0163	0.0255	0.1265	0.1373		0.7127
	1360			1-oleoylglycerophosphocholine (18:1)	LC/MS pos	33960			16081932					1.07	0.89	0.97	1.31	1.04	0.79	1.09	0.94	0.86		0.0184	0.0024	0.5464	0.2155	0.3559	0.2706	0.5238	0.9203	0.1654	0.1677	0.7775	0.5603	0.0081	0.0283	0.7329	0.4649	0.0191	0.0222	0.4718	0.3455	0.5625	0.4389	0.1974	0.1837		0.6565
	1362			2-oleoylglycerophosphocholine*	LC/MS pos	35254								0.92	1	0.84	0.77	0.62	0.8	0.84	0.56	0.67		0.014	0.0019	0.5915	0.225	0.867	0.4238	0.7233	1	0.9315	0.5746	0.5086	0.4755	0.2596	0.3971	0.0507	0.0537	0.3899	0.2688	0.4879	0.3517	0.0252	0.0339	0.1123	0.1262		1.113
	1374			1-arachidonoylglycerophosphocholine (20:4n6)*	LC/MS neg	34061	C05208							2.83	1.06	0.93	2.64	5.09	1.93	0.98	1.67	1.7		4.787e-06	1.6547e-06	0.0316	0.0248	0.0038	0.0144	0.0001	0.0176	0.9118	0.5648	0.8167	0.5762	0.0015	0.0073	2.0559e-07	1.8584e-06	0.0075	0.0112	0.3647	0.2969	0.0841	0.0918	0.0103	0.0236		0.3417
	1375			2-arachidonoylglycerophosphocholine*	LC/MS pos	35256								1.46	1.25	1.21	0.8	2.17	2.71	0.68	1.8	2.63		1.426e-07	7.2294e-08	0.0552	0.0375	0.4793	0.3218	0.0393	0.4372	0.6039	0.4237	0.4485	0.4487	0.5061	0.5871	0.0003	0.0008	3.693e-05	0.0001	0.028	0.0579	0.0135	0.0217	1.6969e-05	0.0002		0.6128
	1385			1-palmitoylplasmenylethanolamine*	LC/MS neg	39270								0.85	0.48	1.23	1.42	0.78	0.55	0.81	1.13	1.4		0.3051	0.0303	0.0216	0.0196	0.007	0.0215	0.022	0.4026	0.0037	0.0097	0.1933	0.3152	0.1573	0.285	0.1511	0.1301	0.0059	0.0092	0.4632	0.3424	0.0306	0.0399	0.1417	0.1453		1.1274
	1387			1-oleoylplasmenylethanolamine*	LC/MS neg	44621								1.14	0.41	1.27	1.71	0.47	0.27	0.61	0.52	0.85		0.0004	6.9383e-05	0.023	0.02	0.0041	0.015	0.1156	0.6272	0.0006	0.0021	0.2165	0.3312	0.0377	0.0911	0.0015	0.003	1.7322e-06	8.0501e-06	0.9871	0.5406	0.587	0.4463	0.576	0.3696		1.4414
	1390			1-palmitoylglycerophosphoethanolamine	LC/MS neg	35631		HMDB11503	9547069					0.46	0.53	1.03	0.97	0.32	0.33	1.11	0.72	0.65		5.3231e-07	2.2913e-07	0.0001	0.0007	0.0048	0.0168	8.1061e-05	0.0176	0.002	0.0065	0.7348	0.5478	0.9048	0.7984	3.0665e-07	2.4639e-06	4.5679e-07	2.3503e-06	0.3491	0.2892	0.1774	0.1663	0.0254	0.0445		1.8957
	1391			2-palmitoylglycerophosphoethanolamine*	LC/MS neg	35688								0.63	0.48	1.02	1.03	0.47	0.46	0.79	0.76	0.96		0.0075	0.0011	0.0122	0.0134	0.0605	0.1086	0.0876	0.6272	0.0033	0.0092	0.7468	0.5514	0.6907	0.6914	0.0026	0.0046	0.0008	0.002	0.3396	0.2883	0.2684	0.2368	0.8771	0.4781		1.675
	1393			1-stearoylglycerophosphoethanolamine	LC/MS neg	34416		HMDB11130	9547068					0.65	0.55	1.29	1.33	0.75	0.56	1.13	1.48	1.31		0.2661	0.0266	0.0345	0.0258	0.0061	0.0202	0.0126	0.3235	0.0102	0.0201	0.1383	0.2876	0.2564	0.3971	0.0748	0.0751	0.0048	0.008	0.293	0.2566	0.0272	0.0358	0.2278	0.2061		1.122
	1395			1-oleoylglycerophosphoethanolamine	LC/MS neg	35628		HMDB11506	9547071					0.57	0.34	1.08	1.48	0.26	0.17	0.9	0.49	0.55		2.1233e-10	2.3067e-10	0.0004	0.0015	0.0007	0.003	0.01	0.2846	1.6057e-05	9.9054e-05	0.3409	0.393	0.0607	0.1378	2.6711e-08	3.2193e-07	5.282e-11	6.3414e-10	0.8054	0.4804	0.003	0.0062	0.0058	0.0165		1.8634
	1396			2-oleoylglycerophosphoethanolamine*	LC/MS neg	35687								0.74	0.59	0.93	0.95	0.32	0.34	0.76	0.41	0.54		2.4367e-08	1.5024e-08	0.025	0.0211	0.3687	0.2768	0.2402	0.7854	0.0199	0.0334	0.6799	0.5226	0.9246	0.8066	4.9772e-06	2.5709e-05	6.7921e-06	2.7958e-05	0.1927	0.1932	6.0672e-05	0.0002	0.0031	0.0106		1.6961
	1403			1-arachidonoylglycerophosphoethanolamine*	LC/MS neg	35186		HMDB11517	42607465					1.11	0.87	1.01	1.12	0.97	0.86	0.89	0.88	0.99		0.7805	0.0715	0.992	0.3184	0.467	0.3159	0.5576	0.9368	0.3197	0.2752	0.6671	0.5186	0.5664	0.6288	0.6771	0.4353	0.3244	0.2314	0.3135	0.2695	0.5668	0.4389	0.6601	0.3981		1.0093
	1404			2-arachidonoylglycerophosphoethanolamine*	LC/MS neg	32815								1.42	1.55	1.37	0.92	1.19	1.29	1	1.15	1.14		0.2505	0.0253	0.0181	0.0176	0.7907	0.4061	0.1899	0.7474	0.0586	0.0761	0.3305	0.3911	0.337	0.462	0.4863	0.3418	0.1016	0.0861	0.7212	0.4394	0.7248	0.5367	0.4794	0.327		0.838
	1405			2-docosapentaenoylglycerophosphoethanolamine*	LC/MS pos	34875								0.84	0.74	1.1	0.96	1.03	1.08	0.84	1.34	1.61		0.1329	0.0142	0.5685	0.2199	0.8885	0.4307	0.5109	0.9083	0.723	0.4705	0.9807	0.6306	0.4359	0.541	0.6378	0.4205	0.2143	0.1625	0.6334	0.4077	0.252	0.2247	0.108	0.1254		1.0458
	1406			2-docosahexaenoylglycerophosphoethanolamine*	LC/MS pos	34258								0.83	0.71	1.17	0.73	0.5	0.68	0.63	0.7	1.12		0.1181	0.013	0.4774	0.1959	0.628	0.3635	0.4807	0.9064	0.3729	0.3074	0.7129	0.5378	0.2961	0.4368	0.0581	0.0605	0.3785	0.2634	0.2192	0.2071	0.3913	0.3278	0.705	0.4114		1.6381
	1413			1-palmitoylglycerophosphoinositol*	LC/MS neg	35305								0.59	0.57	1.03	1.41	0.97	0.69	1.37	1.7	1.24		0.168	0.0174	0.032	0.0249	0.0556	0.103	0.0207	0.4026	0.0344	0.0486	0.4589	0.4517	0.217	0.3584	0.4125	0.2968	0.0436	0.043	0.1487	0.1643	0.0251	0.0339	0.3988	0.2871		1.169
	1416			1-stearoylglycerophosphoinositol	LC/MS neg	19324								0.7	0.73	1.36	1.23	1.11	0.9	1.28	2.16	1.68		0.0679	0.0079	0.4927	0.1983	0.1081	0.1553	0.1453	0.6809	0.2917	0.2618	0.1833	0.3148	0.7301	0.7077	0.8073	0.499	0.9193	0.5473	0.4495	0.341	0.0036	0.0074	0.0253	0.0445		1.0831
	1418			1-oleoylglycerophosphoinositol*	LC/MS neg	36602								0.69	0.54	1.16	1.47	0.34	0.23	1.14	0.57	0.5		2.0416e-07	9.7034e-08	0.077	0.0479	0.0808	0.1271	0.0849	0.6272	0.0334	0.048	0.4146	0.4246	0.2565	0.3971	1.5852e-05	6.3683e-05	3.6268e-07	1.9734e-06	0.4783	0.3466	0.0272	0.0358	0.0045	0.0139		1.4491
	1426			1-stearoylglycerophosphoserine*	LC/MS neg	45966			9547101					0.6	0.38	1.61	1.54	1.18	0.76	0.98	3.15	3.22		0.0005	8.6602e-05	0.0081	0.0117	0.0001	0.0008	0.0346	0.4244	3.4031e-05	0.0002	0.0514	0.1966	0.0501	0.119	0.4012	0.2901	0.2491	0.1831	0.6631	0.4152	9.4273e-06	4.8865e-05	2.2422e-06	4.8682e-05		0.9793
	1427			1-oleoylglycerophosphoserine	LC/MS neg	19260			9547099					0.81	0.34	1.03	2.21	0.83	0.38	0.93	1.06	1.13		0.0184	0.0024	0.0008	0.0022	0.0005	0.0024	0.1704	0.7242	2.9775e-06	2.2435e-05	0.619	0.5031	0.0008	0.0044	0.1936	0.1577	1.3788e-05	5.0765e-05	0.6939	0.4287	0.5688	0.4389	0.3373	0.2644		1.0326
	1428			2-oleoylglycerophosphoserine*	LC/MS neg	37948								1.04	0.62	1.28	1.81	1.01	0.56	1.09	1.24	1.14		0.1492	0.0158	0.7643	0.2641	0.1691	0.1968	0.9261	1	0.1064	0.1185	0.3071	0.3784	0.0297	0.0776	0.9694	0.565	0.0271	0.0283	0.6143	0.3973	0.3722	0.3134	0.6953	0.4095		0.7479
	1437			1-palmitoylglycerophosphoglycerol*	LC/MS neg	45970			3300276					0.84	0.7	1.03	1.43	1.52	1.06	1.19	1.86	1.56		0.0014	0.0003	0.0407	0.0292	0.345	0.27	0.2714	0.8396	0.0258	0.0399	0.8191	0.5762	0.0556	0.1276	0.0248	0.0291	0.7204	0.4613	0.445	0.3403	0.0025	0.0056	0.0189	0.0357		0.8524
	1442			1-oleoylglycerophosphoglycerol*	LC/MS neg	45968								0.93	0.77	1.31	1.14	0.79	0.69	0.94	1.11	1.18		0.4332	0.0417	0.6191	0.2286	0.6225	0.3625	0.8315	1	0.9977	0.5783	0.2869	0.3702	0.3153	0.454	0.3465	0.2597	0.9491	0.5604	0.4286	0.3332	0.7349	0.5418	0.2607	0.2234		0.9778
	1443			2-oleoylglycerophosphoglycerol*	LC/MS neg	46196								1.09	0.39	1.32	3.09	1	0.32	1.1	1.21	1.1		0.1865	0.0192	0.816	0.2749	0.1341	0.1734	0.7391	1	0.085	0.0999	0.3121	0.3788	0.0244	0.0662	0.9746	0.565	0.0263	0.0276	0.8144	0.4837	0.4755	0.3866	0.6311	0.3878		0.8627
	1445		Glycerolipid Metabolism	glycerol	GC/MS	15122	C00116	HMDB00131	753					1.17	0.87	1.51	1.35	0.88	0.66	1	1.14	1.14		0.8538	0.0779	0.3234	0.1413	0.0261	0.0595	0.4134	0.8853	0.1332	0.1429	0.0192	0.1147	0.1587	0.285	0.3521	0.2612	0.0221	0.0247	0.3616	0.2961	0.5072	0.4104	0.119	0.1314		0.8441
	1446			glycerol 3-phosphate (G3P)	GC/MS	15365	C00093	HMDB00126	754					1.07	3.99	1.21	0.57	3.96	6.99	2.11	4.47	2.12		0.0017	0.0003	0.0018	0.0039	0.4089	0.2924	0.3061	0.8429	0.0054	0.0126	0.0765	0.2244	0.6487	0.6729	0.035	0.0392	0.0116	0.0153	0.1565	0.1682	0.005	0.0095	0.1369	0.1423		1.2452
	1455		Monoacylglycerol	1-palmitoylglycerol (1-monopalmitin)	GC/MS	21127		HMDB31074	14900					1.4	0.55	1.09	2.96	0.94	0.32	1.17	0.74	0.63		8.6337e-05	2.1179e-05	0.6706	0.242	0.073	0.1196	0.1726	0.7242	0.1026	0.1151	0.3121	0.3788	0.0005	0.003	0.3491	0.2603	2.6384e-05	8.2634e-05	0.4783	0.3466	0.1969	0.1804	0.0491	0.0735		0.8209
	1458			1-stearoylglycerol (1-monostearin)	GC/MS	21188	D01947	HMDB31075	24699					1.13	1.4	0.88	1.1	0.98	0.89	1.36	0.76	0.56		0.0138	0.0019	0.1637	0.0822	0.3819	0.283	0.4477	0.8879	0.0735	0.0922	0.8839	0.6046	0.5496	0.6135	0.562	0.3834	0.2416	0.1785	0.1018	0.1369	0.1416	0.1399	0.0028	0.01		0.98
	1460			1-oleoylglycerol (1-monoolein)	GC/MS	21184		HMDB11567	5283468					1.43	0.19	1	9.07	1.58	0.17	1.2	1.11	0.93		0.021	0.0027	0.141	0.0735	0.1427	0.1766	0.768	1	0.0181	0.0311	0.6656	0.5186	0.0018	0.0084	0.4359	0.3121	0.0146	0.0181	0.5668	0.379	0.9568	0.6479	0.6039	0.3788		0.4201
	1462			1-linoleoylglycerol (1-monolinolein)	LC/MS neg	27447			5283469					2.23	0.67	1.41	31.19	40.05	1.28	9.39	25.27	2.69		0	0	0.2406	0.1105	0.141	0.1764	0.066	0.5677	0.3737	0.3074	0.2893	0.3702	4.86e-13	3.3463e-11	2.8e-14	4.106e-12	0.3306	0.2334	2.8695e-09	1.9856e-07	2.95e-13	2.4458e-11	0.0051	0.0151		0.0591
	1463			2-linoleoylglycerol (2-monolinolein)	LC/MS neg	32506		HMDB11538	5365676					1.17	1.17	1.54	4.84	9.24	1.91	4.84	12.12	2.5		8e-15	1.9e-14	0.1356	0.0717	0.8177	0.4136	0.7039	1	0.3266	0.2779	0.2147	0.3312	3.4544e-06	4.1305e-05	2.5246e-10	5.3334e-09	0.0059	0.0092	4.6151e-07	1.5968e-05	1.6009e-11	6.6385e-10	0.0028	0.01		0.193
	1465			1-arachidonylglycerol	LC/MS neg	34397	C13857	HMDB11572	5282281					1.56	0.68	0.75	4.31	7.54	1.75	1.9	3.63	1.91		1.7502e-07	8.4955e-08	0.8573	0.2852	0.2984	0.2591	0.247	0.7854	0.5466	0.3967	0.384	0.416	0.0007	0.0037	7.5282e-07	4.8823e-06	0.0388	0.0391	0.0654	0.1065	0.0005	0.0015	0.0698	0.096		0.5042
	1466			2-arachidonoyl glycerol	LC/MS neg	19266	C13856	HMDB04666	5282280					1.2	1.23	0.89	2.14	4.72	2.2	2.19	3.5	1.6		1.2275e-06	4.8285e-07	0.6057	0.2278	0.2159	0.2251	0.6063	0.9791	0.158	0.1624	0.297	0.3717	0.0908	0.182	6.2462e-06	3.0112e-05	0.0014	0.0028	0.0113	0.0334	0.0009	0.0021	0.353	0.2667		0.5558
	1482		Sphingolipid Metabolism	palmitoyl sphingomyelin	GC/MS	37506			9939941					0.75	1	1.39	1.17	0.95	0.81	1.56	1.74	1.12		0.2649	0.0266	0.6076	0.2278	0.3475	0.27	0.4961	0.9071	0.8462	0.5332	0.1725	0.3094	0.7015	0.6964	0.9253	0.5523	0.7721	0.4823	0.2119	0.205	0.0358	0.0447	0.3726	0.2727		1.1407
	1483			stearoyl sphingomyelin	GC/MS	19503	C00550	HMDB01348	6453725					0.54	1.13	1.88	0.58	0.5	0.85	1.21	1.73	1.43		0.4867	0.0465	0.7351	0.2572	0.0955	0.1389	0.3778	0.8706	0.6036	0.4237	0.0515	0.1966	0.3297	0.4569	0.1193	0.1092	0.5491	0.3629	0.5399	0.3707	0.1988	0.1812	0.0612	0.0896		1.6437
	1515		Sterol	cholesterol	GC/MS	63	C00187	HMDB00067	11025495					0.82	1.05	1.19	1.26	0.92	0.73	1.62	1.35	0.83		0.053	0.0064	0.7369	0.2572	0.3802	0.283	0.392	0.8706	0.7334	0.4742	0.2741	0.3657	0.2592	0.3971	0.7029	0.4498	0.1341	0.1085	0.0235	0.051	0.1196	0.1209	0.45	0.3102		0.9808
	1518			7-alpha-hydroxycholesterol	GC/MS	35692	C03594	HMDB01496	107722					0.68	0.23	2.9	1.7	0.24	0.14	0.58	1.04	1.8		0.1292	0.014	0.1951	0.0933	0.0944	0.1389	0.3077	0.8429	0.0344	0.0486	0.3532	0.3958	0.753	0.7165	0.0227	0.0274	0.0104	0.0143	0.4072	0.3221	0.6956	0.5202	0.6599	0.3981		0.6235
	1519			7-beta-hydroxycholesterol	GC/MS	35092		HMDB06119	473141					0.4	0.25	2	0.8	0.2	0.25	0.5	1.01	2.01		0.4905	0.0466	0.2519	0.1138	0.2838	0.253	0.2959	0.8429	0.1249	0.136	0.544	0.4755	0.9634	0.8066	0.1056	0.0979	0.0965	0.0823	0.647	0.412	0.987	0.6479	0.6354	0.3886		2.5618
	1528			cholestanol	GC/MS	21131	C12978	HMDB00908	6665					1.09	0.78	1.45	1.23	0.77	0.62	0.88	1.02	1.16		0.7279	0.0672	0.7782	0.2668	0.2941	0.2572	0.9729	1	0.4018	0.3255	0.1773	0.3146	0.7721	0.7247	0.2218	0.1743	0.1331	0.1083	0.6048	0.3967	0.869	0.6186	0.4956	0.3325		1.0419
	1587		Steroid	pregnanediol-3-glucuronide	LC/MS neg	40708			123796					1.53	1	1	0.16	0.16	1	0.1	0.1	1		3e-15	9e-15	0.5848	0.2244	0.7401	0.3896	0.3457	0.8429	1	0.5783	1	0.6306	4.0538e-09	9.3004e-08	4.0538e-09	5.863e-08	1	0.5628	1.8678e-10	2.5849e-08	1.8678e-10	4.9167e-09	1	0.5089		1.1303
	1666		Primary Bile Acid Metabolism	cholate	LC/MS neg	22842	C00695	HMDB00619	221493					1	0.72	0.25	1.39	4.04	2.92	1	1	1		0.3442	0.0339	0.0867	0.0511	0.3442	0.27	1	1	0.3478	0.2926	0.0428	0.1818	0.3478	0.4724	0.0428	0.0465	0.261	0.1909	1	0.5406	1	0.6479	1	0.5089		0.3938
	1677		Secondary Bile Acid Metabolism	deoxycholate	LC/MS neg	1114	C04483	HMDB00626	222528					2.5	0.57	0.2	1.74	9.21	5.28	0.4	0.75	1.86		0.1323	0.0142	0.4332	0.1805	0.2849	0.253	0.4343	0.8853	0.4751	0.3626	0.1575	0.2953	0.4751	0.5671	0.0231	0.0276	0.1089	0.0914	0.4343	0.3357	0.8972	0.6319	0.3632	0.2684		0.2168
	2139	Nucleotide	Purine Metabolism, (Hypo)Xanthine/Inosine containing	inosine	LC/MS neg	1123	C00294	HMDB00195	6021					1.27	1.97	1.48	1.33	2.78	2.09	2.06	3.25	1.58		4.8477e-08	2.7649e-08	0.0016	0.0038	0.6893	0.3819	0.0891	0.6272	0.0117	0.0224	0.1502	0.2922	0.0329	0.0839	5.2281e-06	2.6073e-05	0.0044	0.0077	0.0034	0.0171	1.2803e-05	6.4351e-05	0.0728	0.0968		0.588
	2140			hypoxanthine	LC/MS neg	3127	C00262	HMDB00157	790					1.24	1.12	1.56	1.53	1.17	0.76	1.38	1.47	1.07		0.1117	0.0125	0.1704	0.0845	0.2846	0.253	0.1945	0.7474	0.6205	0.4313	0.1179	0.2719	0.0322	0.0832	0.242	0.1882	0.3096	0.2219	0.6926	0.4287	0.1504	0.1459	0.2922	0.2473		0.7922
	2143			xanthosine	LC/MS pos	15136	C01762	HMDB00299	64959					1.06	1.24	1.51	1	2.64	2.64	1.17	3.75	3.21		2.238e-07	1.042e-07	0.102	0.0573	0.4981	0.3218	0.8073	1	0.4518	0.3521	0.0656	0.2075	1	0.8066	0.0014	0.003	0.0014	0.0029	0.6099	0.397	8.8511e-06	4.7358e-05	4.6283e-05	0.0003		0.4622
	2153		Purine Metabolism, Adenine containing	adenosine 5'-diphosphate (ADP)	LC/MS neg	3108	C00008	HMDB01341	6022					1.43	1.39	1.03	1.14	3.18	2.78	1.11	2.3	2.07		3.283e-12	4.993e-12	0.0051	0.0088	0.3071	0.2614	0.0268	0.4244	0.0215	0.0346	0.666	0.5186	0.5122	0.5908	2.3444e-09	3.7674e-08	2.0459e-08	1.3398e-07	0.4546	0.341	1.0823e-06	8.5487e-06	1.2841e-05	0.0002		0.7165
	2154			adenosine 5'-monophosphate (AMP)	LC/MS pos	32342	C00020	HMDB00045	6083					1.23	2.35	0.69	1.06	21.37	20.12	2.03	11.91	5.88		0	0	0.1483	0.0769	0.0348	0.0723	0.3914	0.8706	0.0087	0.0187	0.2925	0.3702	0.986	0.8066	5.76e-13	2.7751e-11	6.07e-13	1.7477e-11	0.064	0.1055	2.1942e-10	4.9167e-09	1.0904e-07	2.8409e-06		0.7357
	2155			adenosine 3'-monophosphate (3'-AMP)	LC/MS neg	35142	C01367	HMDB03540	41211					0.98	0.6	1.19	2.76	0.21	0.08	1.69	0.25	0.15		2.1206e-09	1.6682e-09	0.6085	0.2278	0.3933	0.2866	0.8789	1	0.1633	0.1668	0.712	0.5378	0.0007	0.0037	0.0047	0.0077	4.3077e-08	2.6983e-07	0.041	0.0733	0.0083	0.0143	1.5694e-05	0.0002		1.096
	2156			adenosine 2'-monophosphate (2'-AMP)	LC/MS neg	36815	C00946	HMDB11617	94136					1.36	0.68	0.99	2.86	1.27	0.44	1.44	0.93	0.65		0.0116	0.0016	0.9688	0.3146	0.1921	0.2069	0.3448	0.8429	0.1477	0.1561	0.56	0.4785	0.0036	0.0153	0.9417	0.5582	0.0043	0.0077	0.5143	0.365	0.7699	0.5577	0.3465	0.2655		0.7188
	2161			adenosine	LC/MS pos	555	C00212	HMDB00050	60961					1.17	1.86	0.78	0.78	2.22	2.84	1.24	1.47	1.19		0.0003	5.441e-05	0.1239	0.0666	0.0249	0.0595	0.2875	0.8429	0.0072	0.0162	0.2436	0.3511	0.329	0.4569	0.0004	0.0011	1.9964e-05	6.8792e-05	0.4516	0.341	0.1267	0.1266	0.4292	0.2991		0.925
	2162			adenine	GC/MS	554	C00147	HMDB00034	190					0.65	2.83	1.95	0.69	3.69	5.39	2.98	11.09	3.72		1.0383e-06	4.1557e-07	0.0636	0.0411	0.0927	0.1389	0.5501	0.9334	0.1795	0.1774	0.0149	0.11	0.5778	0.6322	0.0188	0.0238	0.0045	0.0077	0.1669	0.175	1.5632e-06	1.1273e-05	0.0001	0.0009		0.3557
	2184			cyclic adenosine diphosphate-ribose	LC/MS neg	45992								0.77	2.78	2.34	0.53	1.2	2.29	1.89	3.66	1.93		0.0003	5.441e-05	0.0009	0.0025	0.0462	0.0926	0.9679	1	0.0024	0.0074	0.0047	0.0761	0.3515	0.4738	0.1376	0.1221	0.0183	0.0214	0.0251	0.0526	4.6881e-05	0.0002	0.0322	0.0531		0.5361
	2189		Purine Metabolism, Guanine containing	guanosine 3'-monophosphate (3'-GMP)	LC/MS neg	39786			3522					1.1	0.7	1.11	2.45	0.26	0.11	1.57	0.27	0.17		5.5449e-08	3.0119e-08	0.8044	0.2721	0.7269	0.3896	0.8564	1	0.4291	0.3415	0.8543	0.5919	0.0074	0.0266	0.0093	0.0136	1.822e-06	8.203e-06	0.0739	0.1149	0.0094	0.0158	4.4382e-05	0.0003		0.8593
	2193			guanosine	LC/MS pos	1573	C00387	HMDB00133	6802					1.09	1.23	1.45	1.63	1.62	0.99	1.85	2.16	1.17		1.1649e-05	3.7429e-06	0.0223	0.0199	0.9483	0.4503	0.2064	0.7474	0.2386	0.2293	0.1103	0.2657	0.0027	0.0121	0.0016	0.0033	0.8593	0.5246	0.0034	0.0171	0.0006	0.0017	0.5423	0.3515		0.6672
	2194			guanine	GC/MS	418	C00242	HMDB00132	764					0.98	1.21	2.31	1.61	0.65	0.41	2.01	1.55	0.77		0.3286	0.0325	0.3366	0.1448	0.2286	0.2293	0.479	0.9064	0.4607	0.3552	0.0939	0.2383	0.0793	0.1674	0.9882	0.565	0.0817	0.0727	0.736	0.4429	0.3161	0.2745	0.5033	0.3325		1.171
	2221		Pyrimidine Metabolism, Uracil containing	uridine monophosphate (5' or 3')	LC/MS pos	39879	C01368 C00105	HMDB00288	6030					1	1	0.92	1	1.09	1.09	1	1	1		0.1359	0.0145	0.1553	0.0785	0.1359	0.1734	1	1	1	0.5783	0.0162	0.11	1	0.8066	0.0162	0.0212	0.0162	0.0194	1	0.5406	1	0.6479	1	0.5089		0.8135
	2225			uridine	LC/MS neg	606	C00299	HMDB00296	6029					1.3	1.35	1.36	1.52	1.42	0.93	1.58	1.48	0.94		0.0006	0.0001	0.0119	0.0134	0.9868	0.4584	0.1092	0.6272	0.1672	0.1684	0.1373	0.2876	0.0074	0.0266	0.0154	0.0205	0.7733	0.4823	0.0133	0.0377	0.0207	0.0299	0.8576	0.4734		0.7198
	2226			uracil	GC/MS	605	C00106	HMDB00300	1174					1.1	1.81	2.44	0.56	0.37	0.66	0.92	0.82	0.89		0.5455	0.051	0.0404	0.0291	0.5867	0.3574	0.2102	0.7474	0.6464	0.435	0.0605	0.2	0.7526	0.7165	0.3457	0.2597	0.5279	0.3505	0.2659	0.2374	0.768	0.5577	0.4109	0.2922		1.9316
	2227			pseudouridine	LC/MS neg	33442	C02067	HMDB00767	15047					0.69	0.62	1.02	1.58	0.66	0.42	1.42	0.98	0.69		7.5998e-05	1.8846e-05	0.0276	0.0228	0.1372	0.1734	0.2099	0.7474	0.008	0.0177	0.9181	0.6179	0.0021	0.0097	0.146	0.1272	2.3235e-05	7.7848e-05	0.0844	0.1269	0.9172	0.6386	0.0681	0.096		0.9815
	2241			3-ureidopropionate	LC/MS pos	3155	C02642	HMDB00026	111					0.34	1.96	1.52	0.28	0.28	1	1.6	1.24	0.78		0.4354	0.0417	0.558	0.2169	0.0324	0.0684	0.0804	0.6272	0.0555	0.0734	0.4029	0.4246	0.0165	0.0501	0.0319	0.0364	0.7821	0.4843	0.2133	0.205	0.6783	0.5114	0.4023	0.2879		2.2104
	2242			beta-alanine	GC/MS	55	C00099	HMDB00056	239					0.93	3.88	1.64	0.74	2.88	3.9	3.08	5.08	1.65		0.0002	3.4799e-05	0.0038	0.0073	0.4663	0.3159	0.34	0.8429	0.0096	0.0196	0.1097	0.2657	0.3794	0.4928	0.0051	0.0082	0.0447	0.0438	0.0117	0.0338	0.0008	0.0019	0.3272	0.2643		0.8995
	2247		Pyrimidine Metabolism, Cytidine containing	cytidine 5'-monophosphate (5'-CMP)	LC/MS pos	2372	C00055	HMDB00095	6131					1.44	2.92	0.78	0.74	4.36	5.92	1.5	2.37	1.58		0.0002	3.4799e-05	0.0062	0.01	0.1626	0.191	0.2082	0.7474	0.0027	0.0079	0.6037	0.4962	0.479	0.5685	0.0017	0.0034	0.0002	0.0006	0.2358	0.2176	0.0131	0.0214	0.1728	0.1718		0.5115
	2248			cytidine-3'-monophosphate (3'-CMP)	LC/MS neg	2959	C05822		66535					1.29	1.9	1.21	1.25	0.57	0.45	1.86	0.54	0.29		7.299e-05	1.8299e-05	0.037	0.0269	0.3155	0.2622	0.2869	0.8429	0.0206	0.0335	0.8059	0.5731	0.2881	0.4342	0.1952	0.1577	0.0213	0.0242	0.0207	0.0478	0.0376	0.0465	4.5061e-05	0.0003		0.9955
	2250			cytidine	LC/MS pos	514	C00475	HMDB00089	6175					0.99	1.28	1.86	1.46	0.83	0.57	1.9	1.56	0.82		0.0012	0.0002	0.0123	0.0134	0.5988	0.361	0.3333	0.8429	0.2281	0.2207	0.0246	0.1326	0.0102	0.0324	0.5911	0.4014	0.0375	0.038	0.0054	0.0208	0.0652	0.0751	0.304	0.2538		0.9252
	2271		Purine and Pyrimidine Metabolism	methylphosphate	GC/MS	37070			13130					1.2	1.82	1.63	1.06	1.76	1.66	1.61	2.4	1.49		0.0002	4.1597e-05	0.002	0.0044	0.4899	0.3218	0.3606	0.8468	0.0259	0.0399	0.0174	0.1124	0.6519	0.6729	0.0195	0.0246	0.055	0.0525	0.0728	0.1145	0.0003	0.0009	0.0383	0.0615		0.8622
	2276	Cofactors and Vitamins	Nicotinate and Nicotinamide Metabolism	nicotinamide	LC/MS pos	594	C00153	HMDB01406	936					1.49	2.78	1.96	1.02	2.28	2.23	1.9	2.98	1.57		0.0001	3.2201e-05	0.0087	0.0122	0.6537	0.3728	0.3537	0.8461	0.0299	0.0451	0.1222	0.2779	0.2587	0.3971	0.0046	0.0077	0.0713	0.0659	0.0183	0.0429	0.0008	0.0019	0.245	0.2154		0.6441
	2278			nicotinamide ribonucleotide (NMN)	LC/MS pos	22152	C00455	HMDB00229	14180					1.19	5.33	1.92	0.27	1.07	3.97	1.21	1.73	1.43		0.0181	0.0024	0.0002	0.0007	0.6808	0.379	0.0693	0.5721	0.0037	0.0097	0.0318	0.1593	0.2236	0.3648	0.2204	0.1741	0.0173	0.0204	0.9816	0.5406	0.1168	0.1188	0.1117	0.1262		0.636
	2280			nicotinamide adenine dinucleotide (NAD+)	LC/MS neg	5278	C00003	HMDB00902	5893					0.36	4.22	1.44	0.14	3.12	22.92	1.61	12.62	7.83		3.4393e-06	1.226e-06	0.0171	0.0171	0.3486	0.27	0.6965	1	0.0176	0.0308	0.1583	0.2953	0.1868	0.3215	0.0057	0.0091	0.0001	0.0003	0.4651	0.3424	0.0003	0.0009	0.0025	0.0098		1.4965
	2281			nicotinamide adenine dinucleotide reduced (NADH)	LC/MS neg	31475	C00004	HMDB01487	439153					1.39	6.72	0.44	0.52	34.33	66.3	2.49	10.73	4.3		0.0013	0.0002	0.1243	0.0666	0.5274	0.3335	0.5857	0.9737	0.0746	0.0929	0.7364	0.5478	0.7056	0.6967	0.0116	0.0161	0.0043	0.0077	0.374	0.3027	0.0194	0.0288	0.133	0.1409		0.2285
	2296			adenosine 5'diphosphoribose	LC/MS pos	558	C00301	HMDB01178	192					1.09	1.53	1.47	0.84	10.73	12.7	1.19	14.5	12.18		0.0003	5.897e-05	0.1657	0.0827	0.5014	0.3218	0.9438	1	0.5189	0.388	0.0924	0.2383	0.8229	0.7552	0.0602	0.0622	0.0368	0.0376	0.7249	0.4394	0.0009	0.0021	0.0024	0.0098		0.265
	2299		Riboflavin Metabolism	flavin adenine dinucleotide (FAD)	LC/MS neg	2134	C00016	HMDB01248	643975					1.1	1.22	1.25	1.19	2.27	1.9	1.32	2.57	1.95		2.2733e-11	2.8812e-11	0.0633	0.0411	0.8495	0.4189	0.4335	0.8853	0.3456	0.2924	0.1265	0.2798	0.173	0.3052	2.7191e-07	2.3132e-06	2.5612e-05	8.2634e-05	0.1288	0.1537	2.1415e-08	2.5371e-07	3.5895e-06	5.8453e-05		0.7532
	2301		Pantothenate and CoA Metabolism	pantothenate	LC/MS pos	1508	C00864	HMDB00210	6613					1.11	2.22	2.12	0.75	0.45	0.6	1.5	0.86	0.57		0.1224	0.0134	0.0043	0.0079	0.6321	0.3641	0.316	0.8429	0.0708	0.0904	0.0228	0.127	0.5927	0.6342	0.2451	0.1896	0.0932	0.0809	0.1755	0.1826	0.8659	0.6186	0.2338	0.2072		1.3504
	2309		Ascorbate and Aldarate Metabolism	ascorbate (Vitamin C)	GC/MS	1640	C00072	HMDB00044						3.42	28.6	1.28	0.35	14.79	42.29	2.92	5.51	1.89		6.6299e-06	2.2243e-06	0.0007	0.002	0.2078	0.2218	0.0564	0.5493	0.0012	0.0042	0.3556	0.3958	0.8489	0.7756	0.0001	0.0004	6.7634e-05	0.0002	0.1942	0.1932	0.0026	0.0057	0.0665	0.0952		0.1999
	2314		Tocopherol Metabolism	alpha-tocopherol	GC/MS	1561	C02477	HMDB01893	14985					1.55	1.11	1.09	2.8	8.29	2.96	2.01	5.8	2.88		1.8476e-06	7.1441e-07	0.3847	0.1637	0.9792	0.4584	0.7347	1	0.5706	0.4081	0.5461	0.4755	0.4276	0.541	0.0003	0.0008	0.003	0.0057	0.3082	0.2675	0.0001	0.0005	0.0027	0.01		0.1104
	2329		Folate Metabolism	folate	LC/MS neg	1826	C00504	HMDB00121	6037					1	1	1	1	1	1	1	1	1								1	1	1	0.5783	1	0.6306	1	0.8066	1	0.565	1	0.5628	1	0.5406	1	0.6479	1	0.5089		1
	2346		Hemoglobin and Porphyrin Metabolism	bilirubin (Z,Z)	LC/MS neg	27716	C00486	HMDB00054	5280352					1.92	1.26	1	1	1	1	0.66	0.52	0.79		0.0375	0.0046	0.0104	0.0128	0.0375	0.0766	0.0007	0.0617	0.3229	0.2764	1	0.6306	1	0.8066	1	0.565	1	0.5628	0.0114	0.0334	0.0007	0.0019	0.3229	0.2643		0.3442
	2349			biliverdin	LC/MS neg	2137	C00500	HMDB01008	5353439					1	1	1	1	1	1	1	1	1		1	0.0902	1	0.3196	1	0.4598	1	1	1	0.5783	1	0.6306	1	0.8066	1	0.565	1	0.5628	1	0.5406	1	0.6479	1	0.5089		0.7767
	2367		Vitamin B6 Metabolism	pyridoxine (Vitamin B6)	LC/MS neg	608	C00314	HMDB02075	1054					1	1	1	1	1	1	1	1	1								1	1	1	0.5783	1	0.6306	1	0.8066	1	0.565	1	0.5628	1	0.5406	1	0.6479	1	0.5089		1
	2372			pyridoxate	LC/MS neg	31555	C00847	HMDB00017	6723					1.29	0.96	1.09	1.05	1	0.96	0.78	0.85	1.09		0.7148	0.0663	0.2894	0.1286	0.3941	0.2866	0.1321	0.6626	0.6866	0.4555	0.4701	0.4571	0.6866	0.6914	1	0.565	0.6866	0.4456	0.1321	0.1537	0.4243	0.3501	0.4701	0.3223		0.7289
	2374	Xenobiotics	Benzoate Metabolism	hippurate	LC/MS neg	15753	C01586	HMDB00714	464					0.84	1.2	0.83	0.84	2.83	3.37	1.21	2.78	2.31		3.5584e-05	9.6645e-06	0.6762	0.243	0.737	0.3896	0.6327	0.9936	0.6978	0.4587	0.527	0.4755	0.677	0.6887	0.0024	0.0042	0.0007	0.0017	0.6528	0.4125	0.0037	0.0074	0.0121	0.0271		0.5204
	2569		Food Component/Plant	gluconate	GC/MS	587	C00257	HMDB00625	10690					0.56	1.15	0.93	1.54	2.43	1.57	3.15	4	1.27		0.0022	0.0003	0.7339	0.2572	0.2167	0.2251	0.1712	0.7242	0.2698	0.2481	0.7515	0.5514	0.7619	0.7184	0.0419	0.0459	0.0207	0.0237	0.033	0.0625	0.0028	0.006	0.3391	0.2644		0.8453
	2637			erythritol	GC/MS	20699	C00503	HMDB02994	222285					1.33	1.49	2.38	0.07	0.07	1.02	0.08	0.13	1.64		1.6532e-08	1.0476e-08	0.0093	0.0123	0.6977	0.382	0.0939	0.6272	0.3653	0.3038	0.0422	0.1818	5.9477e-05	0.0005	5.5013e-05	0.0002	0.9804	0.5628	4.5207e-06	8.9378e-05	0.0002	0.0006	0.2542	0.2198		6.9768
	2796		Drug	streptomycin	LC/MS pos	39872			5999					0.89	1	0.97	0.89	0.91	1.03	1	1	1		0.2274	0.0232	0.0868	0.0511	0.2274	0.2293	0.0212	0.4026	1	0.5783	0.5234	0.4755	0.0212	0.0599	0.0874	0.0848	0.5234	0.3491	1	0.5406	1	0.6479	1	0.5089		0.8565
	2918			ketamine	LC/MS pos	35128	C07525	HMDB15352	3821					0.99	0.42	0.79	13.76	3.09	0.22	5.86	2.46	0.42		0.0075	0.0011	0.968	0.3146	0.9889	0.4584	0.9418	1	0.8927	0.56	0.994	0.6306	0.0205	0.0595	0.1219	0.1109	0.4112	0.2808	0.0334	0.0625	0.1417	0.1399	0.4866	0.3301		0.5015
	2960			penicillin G	LC/MS neg	37468	C05551	HMDB15186	5904					0.9	726.52	3.67	0	0.86	390.05	1.77	3.49	1.97		0.1074	0.0121	0.0014	0.0035	0.0497	0.0963	0.9362	1	0.0022	0.0068	0.0094	0.1014	0.0207	0.0595	0.5538	0.3834	0.0779	0.0701	0.3501	0.2892	0.033	0.042	0.2145	0.1954		2.6364
	2961			pentobarbital	LC/MS neg	38156	C07423 D00499 D02253 C07422 D00500		4737					1	0.01	1	130.81	1	0.01	1	1	1		1.6182e-09	1.3659e-09	6.834e-07	1.5632e-05	1.6182e-09	1.8826e-07	1	1	8.12e-13	1.2027e-10	1	0.6306	8.12e-13	4.1933e-11	1	0.565	8.12e-13	1.9506e-11	1	0.5406	1	0.6479	1	0.5089		0.0144
	3053		Chemical	lauryl sulfate	LC/MS neg	43446	D01045		8778					0.62	0.63	8.68	0.58	0.34	0.58	0.58	4.67	8.03		0.2056	0.0211	0.7126	0.2549	0.0664	0.1156	0.3271	0.8429	0.6013	0.4237	0.0365	0.1636	0.1426	0.2671	0.0208	0.0257	0.369	0.258	0.3093	0.2675	0.4576	0.3739	0.0825	0.1023		2.6014
	3120			glycerol 2-phosphate	GC/MS	27728	C02979	HMDB02520	2526					0.65	3.29	3.58	0.3	0.49	1.64	1.51	2.7	1.79		0.7389	0.068	0.0121	0.0134	0.0322	0.0684	0.4922	0.9064	0.0239	0.0381	0.006	0.0808	0.0794	0.1674	0.1357	0.1219	0.7833	0.4843	0.2224	0.208	0.045	0.0549	0.4127	0.2922		1.0621
	3124			HEPES	LC/MS neg	21248			23831					0.36	3.1	0.4	0.61	1.05	1.73	5.27	1.16	0.22		0.375	0.0364	0.1192	0.0647	0.4982	0.3218	0.489	0.9064	0.0716	0.0906	0.8356	0.5814	0.9407	0.8066	0.9279	0.5523	0.8691	0.5283	0.2274	0.2112	0.5649	0.4389	0.0782	0.1008		2.1174
	3154			trizma acetate	GC/MS	20710	C07182		6503					1.14	0.54	2.71	5.92	1.73	0.29	2.8	4.13	1.47		0.1486	0.0158	0.6149	0.2281	0.3516	0.27	0.9259	1	0.1502	0.1573	0.6238	0.5035	0.0375	0.0911	0.8572	0.5255	0.0558	0.0529	0.5589	0.3758	0.564	0.4389	0.994	0.5089		0.7849
	3158			1-methyl-2-piperidinecarboxylic acid	LC/MS pos	47101			11862129;11286529					0.97	1.54	1.31	0.35	0.83	2.33	0.57	1.12	1.98		0.0415	0.005	0.1164	0.0636	0.9371	0.4468	0.5281	0.9203	0.3118	0.2731	0.2704	0.364	0.0664	0.1475	0.6717	0.4349	0.1524	0.12	0.1419	0.1597	0.9572	0.6479	0.1285	0.1383		1.1444
[truncated: 17 more columns]
